# Supplementary material for: Important Crop Pollinators Respond Less Negatively to Anthropogenic Land Use Than Other Animals
Source: Ecol Evol. 2024 Oct 30;14(11):e70486. doi: 10.1002/ece3.70486 (PMC11522614; doi:10.1002/ece3.70486)
Supplement: Supplementary file 1 — Data S1. [file ECE3-14-e70486-s001.zip]

Archive with 3 entries (3 files):
- ece370486-sup-0001-Supinfo.docx
- ece370486-sup-0002-TableS4.csv
- ece370486-sup-0003-TableS5.csv
