# Supplementary material for: Important Crop Pollinators Respond Less Negatively to Anthropogenic Land Use Than Other Animals
Source: Ecol Evol. 2024 Oct 30;14(11):e70486. doi: 10.1002/ece3.70486 (PMC11522614; doi:10.1002/ece3.70486)
Supplement: Supplementary file 1 — Data S1. [file ECE3-14-e70486-s001.zip › ece370486-sup-0002-TableS4.csv]

Contribution_group	Class	Order	Number_of_species
Low	Aves	Apodiformes	36
Low	Aves	Passeriformes	1523
Low	Insecta	Coleoptera	2344
Low	Insecta	Diptera	508
Low	Insecta	Hymenoptera	585
Low	Insecta	Lepidoptera	446
Low	Mammalia	Chiroptera	136
Low	Mammalia	Didelphimorphia	8
Low	Reptilia	Squamata	293
High	Aves	Apodiformes	43
High	Aves	Passeriformes	92
High	Insecta	Coleoptera	9
High	Insecta	Diptera	52
High	Insecta	Hymenoptera	498
High	Insecta	Lepidoptera	40
High	Mammalia	Chiroptera	32
High	Mammalia	Didelphimorphia	2
High	Reptilia	Squamata	2
Medium	Aves	Apodiformes	46
Medium	Aves	Passeriformes	269
Medium	Insecta	Coleoptera	189
Medium	Insecta	Diptera	92
Medium	Insecta	Hymenoptera	306
Medium	Insecta	Lepidoptera	2212
Medium	Mammalia	Chiroptera	9
Medium	Mammalia	Didelphimorphia	1
Medium	Reptilia	Squamata	3
