# Supplementary material for: Important Crop Pollinators Respond Less Negatively to Anthropogenic Land Use Than Other Animals
Source: Ecol Evol. 2024 Oct 30;14(11):e70486. doi: 10.1002/ece3.70486 (PMC11522614; doi:10.1002/ece3.70486)
Supplement: Supplementary file 1 — Data S1. [file ECE3-14-e70486-s001.zip › ece370486-sup-0003-TableS5.csv]

Species_name	Class	Order	Contribution_group
Bombus pascuorum	Insecta	Hymenoptera	High
Bombus terrestris	Insecta	Hymenoptera	High
Bombus lucorum	Insecta	Hymenoptera	High
Amegilla albigena	Insecta	Hymenoptera	High
Andrena pilipes	Insecta	Hymenoptera	High
Andrena miserabilis	Insecta	Hymenoptera	High
Andrena decipiens	Insecta	Hymenoptera	High
Andrena humilis	Insecta	Hymenoptera	High
Andrena nigroaenea	Insecta	Hymenoptera	High
Andrena nigroolivacea	Insecta	Hymenoptera	High
Andrena semilaevis	Insecta	Hymenoptera	High
Andrena similis	Insecta	Hymenoptera	High
Andrena vulpecula	Insecta	Hymenoptera	High
Anthophora aestivalis	Insecta	Hymenoptera	High
Anthophora atroalba	Insecta	Hymenoptera	High
Anthophora dispar	Insecta	Hymenoptera	High
Anthophora plumipes	Insecta	Hymenoptera	High
Anthophora retusa	Insecta	Hymenoptera	High
Bombus ruderatus	Insecta	Hymenoptera	High
Ceratina cucurbitina	Insecta	Hymenoptera	High
Eucera eucnemidea	Insecta	Hymenoptera	Medium
Eucera nigrescens	Insecta	Hymenoptera	Medium
Halictus gemmeus	Insecta	Hymenoptera	High
Halictus scabiosae	Insecta	Hymenoptera	High
Lasioglossum albocinctum	Insecta	Hymenoptera	High
Lasioglossum brevicorne	Insecta	Hymenoptera	High
Lasioglossum corvinum	Insecta	Hymenoptera	High
Lasioglossum glabriusculum	Insecta	Hymenoptera	High
Lasioglossum interruptum	Insecta	Hymenoptera	High
Lasioglossum puncticolle	Insecta	Hymenoptera	High
Lasioglossum villosulum	Insecta	Hymenoptera	High
Rhodanthidium septemdentatum	Insecta	Hymenoptera	Medium
Bombus hortorum	Insecta	Hymenoptera	High
Bombus humilis	Insecta	Hymenoptera	High
Bombus jonellus	Insecta	Hymenoptera	High
Bombus lapidarius	Insecta	Hymenoptera	High
Bombus pratorum	Insecta	Hymenoptera	High
Bombus ruderarius	Insecta	Hymenoptera	High
Bombus soroeensis	Insecta	Hymenoptera	High
Apis mellifera	Insecta	Hymenoptera	High
Andrena afrensis	Insecta	Hymenoptera	High
Andrena albofasciata	Insecta	Hymenoptera	High
Andrena barbareae	Insecta	Hymenoptera	High
Andrena bicolor	Insecta	Hymenoptera	High
Andrena carantonica	Insecta	Hymenoptera	High
Andrena chrysopus	Insecta	Hymenoptera	High
Andrena coitana	Insecta	Hymenoptera	High
Andrena combinata	Insecta	Hymenoptera	High
Andrena congruens	Insecta	Hymenoptera	High
Andrena curvungula	Insecta	Hymenoptera	High
Andrena falsifica	Insecta	Hymenoptera	High
Andrena flavipes	Insecta	Hymenoptera	High
Andrena floricola	Insecta	Hymenoptera	High
Andrena fulva	Insecta	Hymenoptera	High
Andrena fulvago	Insecta	Hymenoptera	High
Andrena haemorrhoa	Insecta	Hymenoptera	High
Andrena hattorfiana	Insecta	Hymenoptera	High
Andrena labiata	Insecta	Hymenoptera	High
Andrena lathyri	Insecta	Hymenoptera	High
Andrena minutuloides	Insecta	Hymenoptera	High
Andrena polita	Insecta	Hymenoptera	High
Andrena praecox	Insecta	Hymenoptera	High
Andrena probata	Insecta	Hymenoptera	High
Andrena proxima	Insecta	Hymenoptera	High
Andrena ranunculorum	Insecta	Hymenoptera	High
Andrena rufizona	Insecta	Hymenoptera	High
Andrena strohmella	Insecta	Hymenoptera	High
Andrena thoracica	Insecta	Hymenoptera	High
Andrena tibialis	Insecta	Hymenoptera	High
Andrena wilkella	Insecta	Hymenoptera	High
Anthidium byssinum	Insecta	Hymenoptera	Medium
Anthidium caturigense	Insecta	Hymenoptera	Medium
Anthidium laterale	Insecta	Hymenoptera	Medium
Anthidium manicatum	Insecta	Hymenoptera	Medium
Anthidium montanum	Insecta	Hymenoptera	Medium
Anthidium oblongatum	Insecta	Hymenoptera	Medium
Anthidium punctatum	Insecta	Hymenoptera	Medium
Anthidium scapulare	Insecta	Hymenoptera	Medium
Anthidium septemdentatum	Insecta	Hymenoptera	Medium
Anthidium strigatum	Insecta	Hymenoptera	Medium
Anthophora balneorum	Insecta	Hymenoptera	High
Anthophora crassipes	Insecta	Hymenoptera	High
Anthophora quadrimaculata	Insecta	Hymenoptera	High
Bombus argillaceus	Insecta	Hymenoptera	High
Bombus mesomelas	Insecta	Hymenoptera	High
Bombus monticola	Insecta	Hymenoptera	High
Bombus sichelii	Insecta	Hymenoptera	High
Bombus subterraneus	Insecta	Hymenoptera	High
Bombus sylvarum	Insecta	Hymenoptera	High
Bombus wurflenii	Insecta	Hymenoptera	High
Ceratina chalybea	Insecta	Hymenoptera	High
Ceratina cyanea	Insecta	Hymenoptera	High
Chelostoma campanularum	Insecta	Hymenoptera	Medium
Chelostoma distinctum	Insecta	Hymenoptera	Medium
Chelostoma florisomne	Insecta	Hymenoptera	Medium
Chelostoma grande	Insecta	Hymenoptera	Medium
Chelostoma rapunculi	Insecta	Hymenoptera	Medium
Coelioxys afra	Insecta	Hymenoptera	Low
Coelioxys conoidea	Insecta	Hymenoptera	Low
Colletes fodiens	Insecta	Hymenoptera	High
Colletes marginatus	Insecta	Hymenoptera	High
Colletes nigricans	Insecta	Hymenoptera	High
Colletes sierrensis	Insecta	Hymenoptera	High
Dasypoda argentata	Insecta	Hymenoptera	Medium
Dasypoda altercator	Insecta	Hymenoptera	Medium
Aglaoapis tridentata	Insecta	Hymenoptera	Medium
Dufourea inermis	Insecta	Hymenoptera	Medium
Dufourea minuta	Insecta	Hymenoptera	Medium
Eucera interrupta	Insecta	Hymenoptera	Medium
Eucera longicornis	Insecta	Hymenoptera	Medium
Halictus compressus	Insecta	Hymenoptera	High
Halictus leucaheneus	Insecta	Hymenoptera	High
Halictus maculatus	Insecta	Hymenoptera	High
Halictus quadricinctus	Insecta	Hymenoptera	High
Halictus rubicundus	Insecta	Hymenoptera	High
Halictus seladonius	Insecta	Hymenoptera	High
Halictus sexcinctus	Insecta	Hymenoptera	High
Halictus simplex	Insecta	Hymenoptera	High
Halictus smaragdulus	Insecta	Hymenoptera	High
Halictus subauratus	Insecta	Hymenoptera	High
Halictus tumulorum	Insecta	Hymenoptera	High
Heriades crenulatus	Insecta	Hymenoptera	Medium
Heriades truncorum	Insecta	Hymenoptera	Medium
Hylaeus angustatus	Insecta	Hymenoptera	Medium
Hylaeus annularis	Insecta	Hymenoptera	Medium
Hylaeus brevicornis	Insecta	Hymenoptera	Medium
Hylaeus clypearis	Insecta	Hymenoptera	Medium
Hylaeus communis	Insecta	Hymenoptera	Medium
Hylaeus gibbus	Insecta	Hymenoptera	Medium
Hylaeus gredleri	Insecta	Hymenoptera	Medium
Hylaeus hyalinatus	Insecta	Hymenoptera	Medium
Hylaeus kahri	Insecta	Hymenoptera	Medium
Hylaeus nigritus	Insecta	Hymenoptera	Medium
Hylaeus punctulatissimus	Insecta	Hymenoptera	Medium
Hylaeus signatus	Insecta	Hymenoptera	Medium
Hylaeus sinuatus	Insecta	Hymenoptera	Medium
Hylaeus styriacus	Insecta	Hymenoptera	Medium
Lasioglossum aeratum	Insecta	Hymenoptera	High
Lasioglossum albipes	Insecta	Hymenoptera	High
Lasioglossum breviventre	Insecta	Hymenoptera	High
Lasioglossum calceatum	Insecta	Hymenoptera	High
Lasioglossum convexiusculum	Insecta	Hymenoptera	High
Lasioglossum costulatum	Insecta	Hymenoptera	High
Lasioglossum cupromicans	Insecta	Hymenoptera	High
Lasioglossum euboeense	Insecta	Hymenoptera	High
Lasioglossum fulvicorne	Insecta	Hymenoptera	High
Lasioglossum griseolum	Insecta	Hymenoptera	High
Lasioglossum laeve	Insecta	Hymenoptera	High
Lasioglossum laevigatum	Insecta	Hymenoptera	High
Lasioglossum laticeps	Insecta	Hymenoptera	High
Lasioglossum lativentre	Insecta	Hymenoptera	High
Lasioglossum leucopus	Insecta	Hymenoptera	High
Lasioglossum leucozonium	Insecta	Hymenoptera	High
Lasioglossum lissonotum	Insecta	Hymenoptera	High
Lasioglossum marginatum	Insecta	Hymenoptera	High
Lasioglossum minutulum	Insecta	Hymenoptera	High
Lasioglossum morio	Insecta	Hymenoptera	High
Lasioglossum nigripes	Insecta	Hymenoptera	High
Lasioglossum nitidulum	Insecta	Hymenoptera	High
Lasioglossum nitidiusculum	Insecta	Hymenoptera	High
Lasioglossum pallens	Insecta	Hymenoptera	High
Lasioglossum parvulum	Insecta	Hymenoptera	High
Lasioglossum pauxillum	Insecta	Hymenoptera	High
Lasioglossum punctatissimum	Insecta	Hymenoptera	High
Lasioglossum pygmaeum	Insecta	Hymenoptera	High
Lasioglossum quadrisignatum	Insecta	Hymenoptera	High
Lasioglossum rufitarse	Insecta	Hymenoptera	High
Lasioglossum subfasciatum	Insecta	Hymenoptera	High
Lasioglossum tricinctum	Insecta	Hymenoptera	High
Lasioglossum xanthopus	Insecta	Hymenoptera	High
Lasioglossum zonulum	Insecta	Hymenoptera	High
Megachile alpicola	Insecta	Hymenoptera	High
Megachile analis	Insecta	Hymenoptera	High
Megachile circumcincta	Insecta	Hymenoptera	High
Megachile leachella	Insecta	Hymenoptera	High
Megachile melanopyga	Insecta	Hymenoptera	High
Megachile nigriventris	Insecta	Hymenoptera	High
Megachile parietina	Insecta	Hymenoptera	High
Megachile pilidens	Insecta	Hymenoptera	High
Megachile pyrenaea	Insecta	Hymenoptera	High
Megachile pyrenaica	Insecta	Hymenoptera	High
Megachile versicolor	Insecta	Hymenoptera	High
Megachile willughbiella	Insecta	Hymenoptera	High
Melecta luctuosa	Insecta	Hymenoptera	Medium
Melitta dimidiata	Insecta	Hymenoptera	High
Melitta haemorrhoidalis	Insecta	Hymenoptera	High
Melitta leporina	Insecta	Hymenoptera	High
Melitta tricincta	Insecta	Hymenoptera	High
Melitturga clavicornis	Insecta	Hymenoptera	Medium
Nomada conjungens	Insecta	Hymenoptera	Medium
Nomada emarginata	Insecta	Hymenoptera	Medium
Nomada facilis	Insecta	Hymenoptera	Medium
Nomada femoralis	Insecta	Hymenoptera	Medium
Nomada flavoguttata	Insecta	Hymenoptera	Medium
Nomada flavopicta	Insecta	Hymenoptera	Medium
Nomada guttulata	Insecta	Hymenoptera	Medium
Nomada integra	Insecta	Hymenoptera	Medium
Nomada lathburiana	Insecta	Hymenoptera	Medium
Nomada marshamella	Insecta	Hymenoptera	Medium
Nomada melathoracica	Insecta	Hymenoptera	Medium
Nomada obtusifrons	Insecta	Hymenoptera	Medium
Nomada ruficornis	Insecta	Hymenoptera	Medium
Nomada sexfasciata	Insecta	Hymenoptera	Medium
Nomada striata	Insecta	Hymenoptera	Medium
Nomada succincta	Insecta	Hymenoptera	Medium
Pseudapis diversipes	Insecta	Hymenoptera	Medium
Osmia adunca	Insecta	Hymenoptera	High
Osmia anceyi	Insecta	Hymenoptera	High
Osmia andrenoides	Insecta	Hymenoptera	High
Osmia anthocopoides	Insecta	Hymenoptera	High
Osmia aurulenta	Insecta	Hymenoptera	High
Osmia rufa	Insecta	Hymenoptera	High
Osmia brevicornis	Insecta	Hymenoptera	High
Hoplitis claviventris	Insecta	Hymenoptera	Medium
Osmia dalmatica	Insecta	Hymenoptera	High
Osmia gallarum	Insecta	Hymenoptera	High
Osmia labialis	Insecta	Hymenoptera	High
Hoplitis lepeletieri	Insecta	Hymenoptera	High
Osmia leucomelana	Insecta	Hymenoptera	High
Osmia loti	Insecta	Hymenoptera	High
Osmia mitis	Insecta	Hymenoptera	High
Osmia mustelina	Insecta	Hymenoptera	High
Osmia parietina	Insecta	Hymenoptera	High
Osmia praestans	Insecta	Hymenoptera	High
Osmia spinulosa	Insecta	Hymenoptera	High
Osmia submicans	Insecta	Hymenoptera	High
Osmia tergestensis	Insecta	Hymenoptera	High
Osmia uncinata	Insecta	Hymenoptera	High
Osmia villosa	Insecta	Hymenoptera	High
Osmia xanthomelana	Insecta	Hymenoptera	High
Panurgus banksianus	Insecta	Hymenoptera	Medium
Panurgus calcaratus	Insecta	Hymenoptera	Medium
Panurgus dentipes	Insecta	Hymenoptera	Medium
Pasites maculatus	Insecta	Hymenoptera	Medium
Bombus barbutellus	Insecta	Hymenoptera	High
Bombus bohemicus	Insecta	Hymenoptera	High
Bombus campestris	Insecta	Hymenoptera	High
Bombus quadricolor	Insecta	Hymenoptera	High
Bombus rupestris	Insecta	Hymenoptera	High
Bombus vestalis	Insecta	Hymenoptera	High
Rophites algirus	Insecta	Hymenoptera	Medium
Sphecodes crassus	Insecta	Hymenoptera	Medium
Sphecodes ephippius	Insecta	Hymenoptera	Medium
Sphecodes ferruginatus	Insecta	Hymenoptera	Medium
Sphecodes geoffrellus	Insecta	Hymenoptera	Medium
Sphecodes gibbus	Insecta	Hymenoptera	Medium
Sphecodes monilicornis	Insecta	Hymenoptera	Medium
Sphecodes niger	Insecta	Hymenoptera	Medium
Sphecodes pellucidus	Insecta	Hymenoptera	Medium
Sphecodes puncticeps	Insecta	Hymenoptera	Medium
Sphecodes reticulatus	Insecta	Hymenoptera	Medium
Sphecodes rufiventris	Insecta	Hymenoptera	Medium
Sphecodes spinulosus	Insecta	Hymenoptera	Medium
Stelis punctulatissima	Insecta	Hymenoptera	Medium
Stelis signata	Insecta	Hymenoptera	Medium
Xylocopa valga	Insecta	Hymenoptera	High
Peponapis pruinosa	Insecta	Hymenoptera	High
Melissodes bimaculata	Insecta	Hymenoptera	High
Bombus muscorum	Insecta	Hymenoptera	High
Andrena chrysosceles	Insecta	Hymenoptera	High
Andrena cineraria	Insecta	Hymenoptera	High
Andrena nitida	Insecta	Hymenoptera	High
Andrena subopaca	Insecta	Hymenoptera	High
Bombus sylvestris	Insecta	Hymenoptera	High
Nomada goodeniana	Insecta	Hymenoptera	Medium
Bombus californicus	Insecta	Hymenoptera	High
Bombus caliginosus	Insecta	Hymenoptera	High
Bombus melanopygus	Insecta	Hymenoptera	High
Bombus sitkensis	Insecta	Hymenoptera	High
Bombus vosnesenskii	Insecta	Hymenoptera	High
Bombus bifarius	Insecta	Hymenoptera	High
Bombus centralis	Insecta	Hymenoptera	High
Bombus fervidus	Insecta	Hymenoptera	High
Bombus flavifrons	Insecta	Hymenoptera	High
Bombus mixtus	Insecta	Hymenoptera	High
Bombus nevadensis	Insecta	Hymenoptera	High
Bombus occidentalis	Insecta	Hymenoptera	High
Bombus rufocinctus	Insecta	Hymenoptera	High
Bombus vandykei	Insecta	Hymenoptera	High
Bombus insularis	Insecta	Hymenoptera	High
Bombus hypnorum	Insecta	Hymenoptera	High
Bombus veteranus	Insecta	Hymenoptera	High
Colletes daviesanus	Insecta	Hymenoptera	High
Lasioglossum malachurum	Insecta	Hymenoptera	High
Melitta nigricans	Insecta	Hymenoptera	High
Andrena angustior	Insecta	Hymenoptera	High
Andrena cinerea	Insecta	Hymenoptera	High
Andrena clarkella	Insecta	Hymenoptera	High
Andrena dorsata	Insecta	Hymenoptera	High
Andrena fulvida	Insecta	Hymenoptera	High
Andrena helvola	Insecta	Hymenoptera	High
Andrena labialis	Insecta	Hymenoptera	High
Andrena lapponica	Insecta	Hymenoptera	High
Andrena minutula	Insecta	Hymenoptera	High
Andrena ruficrus	Insecta	Hymenoptera	High
Andrena synadelpha	Insecta	Hymenoptera	High
Andrena vaga	Insecta	Hymenoptera	High
Andrena varians	Insecta	Hymenoptera	High
Lasioglossum sexnotatum	Insecta	Hymenoptera	High
Osmia caerulescens	Insecta	Hymenoptera	High
Bombus norvegicus	Insecta	Hymenoptera	High
Megachile ligniseca	Insecta	Hymenoptera	High
Andrena barbilabris	Insecta	Hymenoptera	High
Andrena fucata	Insecta	Hymenoptera	High
Andrena gravida	Insecta	Hymenoptera	High
Andrena mitis	Insecta	Hymenoptera	High
Anthophora furcata	Insecta	Hymenoptera	High
Bombus semenoviellus	Insecta	Hymenoptera	High
Dufourea dentiventris	Insecta	Hymenoptera	Medium
Hylaeus confusus	Insecta	Hymenoptera	Medium
Lasioglossum fratellum	Insecta	Hymenoptera	High
Nomada flava	Insecta	Hymenoptera	Medium
Nomada panzeri	Insecta	Hymenoptera	Medium
Nomada signata	Insecta	Hymenoptera	Medium
Osmia florisomnis	Insecta	Hymenoptera	High
Osmia rapunculi	Insecta	Hymenoptera	High
Andrena denticulata	Insecta	Hymenoptera	High
Bombus cryptarum	Insecta	Hymenoptera	High
Bombus schrencki	Insecta	Hymenoptera	High
Crossocerus styrius	Insecta	Hymenoptera	Medium
Diodontus minutus	Insecta	Hymenoptera	Medium
Halictus leucopus	Insecta	Hymenoptera	High
Mutilla europaea	Insecta	Hymenoptera	Low
Andrena sabulosa	Insecta	Hymenoptera	High
Andrena saundersella	Insecta	Hymenoptera	High
Bombus rapunculi	Insecta	Hymenoptera	High
Coelioxys inermis	Insecta	Hymenoptera	Low
Coelioxys rufescens	Insecta	Hymenoptera	Low
Dasypoda plumipes	Insecta	Hymenoptera	Medium
Evylaeus calceatus	Insecta	Hymenoptera	Medium
Evylaeus leucopus	Insecta	Hymenoptera	Medium
Evylaeus morio	Insecta	Hymenoptera	Medium
Evylaeus rufitarsis	Insecta	Hymenoptera	Medium
Lasioglossum quadrinotatum	Insecta	Hymenoptera	High
Macropis fulvipes	Insecta	Hymenoptera	Medium
Trachusa byssina	Insecta	Hymenoptera	Medium
Xylocopa violacea	Insecta	Hymenoptera	High
Andrena florea	Insecta	Hymenoptera	High
Andrena lagopus	Insecta	Hymenoptera	High
Andrena ovatula	Insecta	Hymenoptera	High
Andrena spinigera	Insecta	Hymenoptera	High
Lasioglossum pauperatum	Insecta	Hymenoptera	High
Lasioglossum smeathmanellum	Insecta	Hymenoptera	High
Andrena propinqua	Insecta	Hymenoptera	High
Halictus confusus	Insecta	Hymenoptera	High
Hylaeus paulus	Insecta	Hymenoptera	Medium
Hylaeus variegatus	Insecta	Hymenoptera	Medium
Lasioglossum clypeare	Insecta	Hymenoptera	High
Lasioglossum lineare	Insecta	Hymenoptera	High
Lasioglossum politum	Insecta	Hymenoptera	High
Nomada fucata	Insecta	Hymenoptera	Medium
Osmia campanularum	Insecta	Hymenoptera	High
Rophites quinquespinosus	Insecta	Hymenoptera	Medium
Sphecodes hyalinatus	Insecta	Hymenoptera	Medium
Tetralonia macroglossa	Insecta	Hymenoptera	Medium
Andrena agilissima	Insecta	Hymenoptera	High
Andrena alfkenella	Insecta	Hymenoptera	High
Andrena anthrisci	Insecta	Hymenoptera	High
Andrena distinguenda	Insecta	Hymenoptera	High
Andrena enslinella	Insecta	Hymenoptera	High
Andrena florivaga	Insecta	Hymenoptera	High
Andrena niveata	Insecta	Hymenoptera	High
Andrena pandellei	Insecta	Hymenoptera	High
Andrena ventralis	Insecta	Hymenoptera	High
Colletes cunicularius	Insecta	Hymenoptera	High
Lasioglossum lucidulum	Insecta	Hymenoptera	High
Lasioglossum majus	Insecta	Hymenoptera	High
Lasioglossum minutissimum	Insecta	Hymenoptera	High
Lasioglossum sabulosum	Insecta	Hymenoptera	High
Lasioglossum semilucens	Insecta	Hymenoptera	High
Melecta albifrons	Insecta	Hymenoptera	Medium
Nomada alboguttata	Insecta	Hymenoptera	Medium
Nomada bifasciata	Insecta	Hymenoptera	Medium
Nomada castellana	Insecta	Hymenoptera	Medium
Nomada fabriciana	Insecta	Hymenoptera	Medium
Nomada ferruginata	Insecta	Hymenoptera	Medium
Nomada fulvicornis	Insecta	Hymenoptera	Medium
Nomada miniuscula	Insecta	Hymenoptera	Medium
Nomada sheppardana	Insecta	Hymenoptera	Medium
Nomada zonata	Insecta	Hymenoptera	Medium
Osmia florisomne	Insecta	Hymenoptera	High
Sphecodes miniatus	Insecta	Hymenoptera	Medium
Colletes succinctus	Insecta	Hymenoptera	High
Andrena ocreata	Insecta	Hymenoptera	High
Andrena rufa	Insecta	Hymenoptera	High
Chalicodoma florisomne	Insecta	Hymenoptera	Medium
Lasioglossum sexstrigatum	Insecta	Hymenoptera	High
Bombus magnus	Insecta	Hymenoptera	High
Macropis europaea	Insecta	Hymenoptera	Medium
Andrena bucephala	Insecta	Hymenoptera	High
Andrena fulvata	Insecta	Hymenoptera	High
Andrena viridescens	Insecta	Hymenoptera	High
Bombus distinguendus	Insecta	Hymenoptera	High
Nomada hirtipes	Insecta	Hymenoptera	Medium
Abax parallelepipedus	Insecta	Coleoptera	Low
Abax parallelus	Insecta	Coleoptera	Low
Acupalpus meridianus	Insecta	Coleoptera	Low
Acupalpus parvulus	Insecta	Coleoptera	Low
Agonum afrum	Insecta	Coleoptera	Low
Agonum fuliginosum	Insecta	Coleoptera	Low
Agonum micans	Insecta	Coleoptera	Low
Agonum muelleri	Insecta	Coleoptera	Low
Agonum nigrum	Insecta	Coleoptera	Low
Agonum sexpunctatum	Insecta	Coleoptera	Low
Agonum thoreyi	Insecta	Coleoptera	Low
Agonum viduum	Insecta	Coleoptera	Low
Agonum viridicupreum	Insecta	Coleoptera	Low
Amara aenea	Insecta	Coleoptera	Low
Amara anthobia	Insecta	Coleoptera	Low
Amara apricaria	Insecta	Coleoptera	Low
Amara aulica	Insecta	Coleoptera	Low
Amara bifrons	Insecta	Coleoptera	Low
Amara communis	Insecta	Coleoptera	Low
Amara consularis	Insecta	Coleoptera	Low
Amara convexior	Insecta	Coleoptera	Low
Amara famelica	Insecta	Coleoptera	Low
Amara familiaris	Insecta	Coleoptera	Low
Amara fulva	Insecta	Coleoptera	Low
Amara lunicollis	Insecta	Coleoptera	Low
Amara ovata	Insecta	Coleoptera	Low
Amara plebeja	Insecta	Coleoptera	Low
Amara similata	Insecta	Coleoptera	Low
Amara spreta	Insecta	Coleoptera	Low
Amara tibialis	Insecta	Coleoptera	Low
Anchomenus dorsalis	Insecta	Coleoptera	Low
Anisodactylus binotatus	Insecta	Coleoptera	Low
Asaphidion curtum	Insecta	Coleoptera	Low
Asaphidion flavipes	Insecta	Coleoptera	Low
Badister bullatus	Insecta	Coleoptera	Low
Badister dilatatus	Insecta	Coleoptera	Low
Badister lacertosus	Insecta	Coleoptera	Low
Badister sodalis	Insecta	Coleoptera	Low
Badister unipustulatus	Insecta	Coleoptera	Low
Bembidion biguttatum	Insecta	Coleoptera	Low
Bembidion guttula	Insecta	Coleoptera	Low
Bembidion lampros	Insecta	Coleoptera	Low
Bembidion lunulatum	Insecta	Coleoptera	Low
Bembidion mannerheimii	Insecta	Coleoptera	Low
Bembidion obtusum	Insecta	Coleoptera	Low
Bembidion properans	Insecta	Coleoptera	Low
Bembidion quadrimaculatum	Insecta	Coleoptera	Low
Bembidion tetracolum	Insecta	Coleoptera	Low
Bradycellus harpalinus	Insecta	Coleoptera	Low
Bradycellus sharpii	Insecta	Coleoptera	Low
Bradycellus verbasci	Insecta	Coleoptera	Low
Calathus fuscipes	Insecta	Coleoptera	Low
Calathus melanocephalus	Insecta	Coleoptera	Low
Calathus rotundicollis	Insecta	Coleoptera	Low
Carabus granulatus	Insecta	Coleoptera	Low
Carabus monilis	Insecta	Coleoptera	Low
Carabus nemoralis	Insecta	Coleoptera	Low
Carabus problematicus	Insecta	Coleoptera	Low
Carabus violaceus	Insecta	Coleoptera	Low
Chlaenius nigricornis	Insecta	Coleoptera	Low
Chlaenius vestitus	Insecta	Coleoptera	Low
Cicindela campestris	Insecta	Coleoptera	Low
Dyschirius aeneus	Insecta	Coleoptera	Low
Dyschirius globosus	Insecta	Coleoptera	Low
Dyschirius luedersi	Insecta	Coleoptera	Low
Dyschirius politus	Insecta	Coleoptera	Low
Elaphrus cupreus	Insecta	Coleoptera	Low
Elaphrus riparius	Insecta	Coleoptera	Low
Harpalus affinis	Insecta	Coleoptera	Low
Harpalus latus	Insecta	Coleoptera	Low
Harpalus rubripes	Insecta	Coleoptera	Low
Harpalus rufipalpis	Insecta	Coleoptera	Low
Harpalus tardus	Insecta	Coleoptera	Low
Leistus ferrugineus	Insecta	Coleoptera	Low
Leistus fulvibarbis	Insecta	Coleoptera	Low
Leistus terminatus	Insecta	Coleoptera	Low
Limodromus assimilis	Insecta	Coleoptera	Low
Loricera pilicornis	Insecta	Coleoptera	Low
Nebria brevicollis	Insecta	Coleoptera	Low
Nebria salina	Insecta	Coleoptera	Low
Notiophilus aquaticus	Insecta	Coleoptera	Low
Notiophilus biguttatus	Insecta	Coleoptera	Low
Notiophilus palustris	Insecta	Coleoptera	Low
Notiophilus rufipes	Insecta	Coleoptera	Low
Notiophilus substriatus	Insecta	Coleoptera	Low
Oodes helopioides	Insecta	Coleoptera	Low
Ophonus melletii	Insecta	Coleoptera	Low
Ophonus nitidulus	Insecta	Coleoptera	Low
Ophonus puncticeps	Insecta	Coleoptera	Low
Ophonus rufibarbis	Insecta	Coleoptera	Low
Oxypselaphus obscurus	Insecta	Coleoptera	Low
Panagaeus bipustulatus	Insecta	Coleoptera	Low
Panagaeus cruxmajor	Insecta	Coleoptera	Low
Paradromius linearis	Insecta	Coleoptera	Low
Agonum albipes	Insecta	Coleoptera	Low
Parophonus maculicornis	Insecta	Coleoptera	Low
Patrobus atrorufus	Insecta	Coleoptera	Low
Philorhizus melanocephalus	Insecta	Coleoptera	Low
Poecilus cupreus	Insecta	Coleoptera	Low
Poecilus versicolor	Insecta	Coleoptera	Low
Pseudoophonus griseus	Insecta	Coleoptera	Low
Pseudoophonus rufipes	Insecta	Coleoptera	Low
Pterostichus anthracinus	Insecta	Coleoptera	Low
Pterostichus diligendus	Insecta	Coleoptera	Low
Pterostichus madidus	Insecta	Coleoptera	Low
Pterostichus melanarius	Insecta	Coleoptera	Low
Pterostichus minor	Insecta	Coleoptera	Low
Pterostichus niger	Insecta	Coleoptera	Low
Pterostichus nigrita	Insecta	Coleoptera	Low
Pterostichus oblongopunctatus	Insecta	Coleoptera	Low
Pterostichus strenuus	Insecta	Coleoptera	Low
Pterostichus vernalis	Insecta	Coleoptera	Low
Stenolophus mixtus	Insecta	Coleoptera	Low
Stenolophus teutonus	Insecta	Coleoptera	Low
Stomis pumicatus	Insecta	Coleoptera	Low
Syntomus truncatellus	Insecta	Coleoptera	Low
Synuchus vivalis	Insecta	Coleoptera	Low
Trechoblemus micros	Insecta	Coleoptera	Low
Trechus obtusus	Insecta	Coleoptera	Low
Trechus quadristriatus	Insecta	Coleoptera	Low
Trichocellus placidus	Insecta	Coleoptera	Low
Zabrus tenebrioides	Insecta	Coleoptera	Low
Abax carinatus	Insecta	Coleoptera	Low
Carabus auratus	Insecta	Coleoptera	Low
Carabus auronitens	Insecta	Coleoptera	Low
Carabus cancellatus	Insecta	Coleoptera	Low
Carabus convexus	Insecta	Coleoptera	Low
Carabus coriaceus	Insecta	Coleoptera	Low
Carabus hortensis	Insecta	Coleoptera	Low
Carabus linnei	Insecta	Coleoptera	Low
Carabus scheidleri	Insecta	Coleoptera	Low
Carabus ullrichii	Insecta	Coleoptera	Low
Clivina fossor	Insecta	Coleoptera	Low
Cychrus caraboides	Insecta	Coleoptera	Low
Epaphius secalis	Insecta	Coleoptera	Low
Molops elatus	Insecta	Coleoptera	Low
Molops piceus	Insecta	Coleoptera	Low
Pterostichus burmeisteri	Insecta	Coleoptera	Low
Pterostichus ovoideus	Insecta	Coleoptera	Low
Trechus pulchellus	Insecta	Coleoptera	Low
Trechus splendens	Insecta	Coleoptera	Low
Trichotichnus laevicollis	Insecta	Coleoptera	Low
Trichotichnus nitens	Insecta	Coleoptera	Low
Agonum duftschmidi	Insecta	Coleoptera	Low
Agonum gracile	Insecta	Coleoptera	Low
Agonum piceum	Insecta	Coleoptera	Low
Amara brunnea	Insecta	Coleoptera	Low
Amara eurynota	Insecta	Coleoptera	Low
Amara ingenua	Insecta	Coleoptera	Low
Amara majuscula	Insecta	Coleoptera	Low
Amara nitida	Insecta	Coleoptera	Low
Amara strenua	Insecta	Coleoptera	Low
Asaphidion pallipes	Insecta	Coleoptera	Low
Badister meridionalis	Insecta	Coleoptera	Low
Bembidion bruxellense	Insecta	Coleoptera	Low
Bembidion gilvipes	Insecta	Coleoptera	Low
Bradycellus caucasicus	Insecta	Coleoptera	Low
Calathus ambiguus	Insecta	Coleoptera	Low
Calathus erratus	Insecta	Coleoptera	Low
Calathus micropterus	Insecta	Coleoptera	Low
Dicheirotrichus rufithorax	Insecta	Coleoptera	Low
Harpalus laevipes	Insecta	Coleoptera	Low
Harpalus luteicornis	Insecta	Coleoptera	Low
Lasiotrechus discus	Insecta	Coleoptera	Low
Lebia chlorocephala	Insecta	Coleoptera	Low
Leistus piceus	Insecta	Coleoptera	Low
Microlestes minutulus	Insecta	Coleoptera	Low
Notiophilus germinyi	Insecta	Coleoptera	Low
Olisthopus rotundatus	Insecta	Coleoptera	Low
Philorhizus sigma	Insecta	Coleoptera	Low
Pterostichus aethiops	Insecta	Coleoptera	Low
Pterostichus macer	Insecta	Coleoptera	Low
Acupalpus dubius	Insecta	Coleoptera	Low
Agonum lugens	Insecta	Coleoptera	Low
Amblystomus niger	Insecta	Coleoptera	Low
Asaphidion stierlini	Insecta	Coleoptera	Low
Badister peltatus	Insecta	Coleoptera	Low
Bembidion iricolor	Insecta	Coleoptera	Low
Brachinus explodens	Insecta	Coleoptera	Low
Brachynus sclopeta	Insecta	Coleoptera	Low
Carabus intricatus	Insecta	Coleoptera	Low
Clivina collaris	Insecta	Coleoptera	Low
Demetrias atricapillus	Insecta	Coleoptera	Low
Diachromus germanus	Insecta	Coleoptera	Low
Drypta dentata	Insecta	Coleoptera	Low
Harpalus flavescens	Insecta	Coleoptera	Low
Laaemostenus terricola	Insecta	Coleoptera	Low
Microlestes maurus	Insecta	Coleoptera	Low
Notiophilus quadripunctatus	Insecta	Coleoptera	Low
Ocys harpaloides	Insecta	Coleoptera	Low
Stenolophus skrimshiranus	Insecta	Coleoptera	Low
Syntomus foveatus	Insecta	Coleoptera	Low
Syntomus obscuroguttatus	Insecta	Coleoptera	Low
Tachys bistriatus	Insecta	Coleoptera	Low
Amara equestris	Insecta	Coleoptera	Low
Amara montivaga	Insecta	Coleoptera	Low
Brachinus crepitans	Insecta	Coleoptera	Low
Calathus cinctus	Insecta	Coleoptera	Low
Cymindis humeralis	Insecta	Coleoptera	Low
Dolichus halensis	Insecta	Coleoptera	Low
Harpalus anxius	Insecta	Coleoptera	Low
Harpalus distinguendus	Insecta	Coleoptera	Low
Harpalus pumilus	Insecta	Coleoptera	Low
Harpalus serripes	Insecta	Coleoptera	Low
Harpalus zabroides	Insecta	Coleoptera	Low
Leistus rufomarginatus	Insecta	Coleoptera	Low
Licinus depressus	Insecta	Coleoptera	Low
Masoreus wetterhallii	Insecta	Coleoptera	Low
Notiophilus aesthuans	Insecta	Coleoptera	Low
Ophonus azureus	Insecta	Coleoptera	Low
Ophonus schaubergerianus	Insecta	Coleoptera	Low
Ophonus signaticornis	Insecta	Coleoptera	Low
Patrobus australis	Insecta	Coleoptera	Low
Philorhizus notatus	Insecta	Coleoptera	Low
Acupalpus flavicollis	Insecta	Coleoptera	Low
Calosoma inquisitor	Insecta	Coleoptera	Low
Leistus spinibarbis	Insecta	Coleoptera	Low
Pterostichus quadrifoveolatus	Insecta	Coleoptera	Low
Abax ovalis	Insecta	Coleoptera	Low
Amara curta	Insecta	Coleoptera	Low
Anisodactylus signatus	Insecta	Coleoptera	Low
Ophonus ardosiacus	Insecta	Coleoptera	Low
Ophonus puncticollis	Insecta	Coleoptera	Low
Adscita statices	Insecta	Lepidoptera	Medium
Aglais urticae	Insecta	Lepidoptera	Medium
Andrena fuscipes	Insecta	Hymenoptera	High
Andrena tarsata	Insecta	Hymenoptera	High
Anthocharis cardamines	Insecta	Lepidoptera	Medium
Aphantopus hyperantus	Insecta	Lepidoptera	Medium
Aporia crataegi	Insecta	Lepidoptera	Medium
Argynnis paphia	Insecta	Lepidoptera	Medium
Brenthis ino	Insecta	Lepidoptera	Medium
Callophrys rubi	Insecta	Lepidoptera	Medium
Celastrina argiolus	Insecta	Lepidoptera	Medium
Clossiana euphrosyne	Insecta	Lepidoptera	Medium
Boloria selene	Insecta	Lepidoptera	Medium
Coenonympha pamphilus	Insecta	Lepidoptera	Medium
Colias palaeno	Insecta	Lepidoptera	Medium
Cyaniris semiargus	Insecta	Lepidoptera	Medium
Fabriciana adippe	Insecta	Lepidoptera	Medium
Gonepteryx rhamni	Insecta	Lepidoptera	Low
Hoplitis leucomelana	Insecta	Hymenoptera	Medium
Hylaeus rinki	Insecta	Hymenoptera	Medium
Nymphalis io	Insecta	Lepidoptera	Medium
Pararge megera	Insecta	Lepidoptera	Medium
Leptidea sinapis	Insecta	Lepidoptera	Medium
Lycaena phlaeas	Insecta	Lepidoptera	Medium
Lycaena virgaureae	Insecta	Lepidoptera	Medium
Maniola jurtina	Insecta	Lepidoptera	Medium
Mellicta athalia	Insecta	Lepidoptera	Medium
Mesoacidalia aglaja	Insecta	Lepidoptera	Medium
Nomada armata	Insecta	Hymenoptera	Medium
Nomada leucophthalma	Insecta	Hymenoptera	Medium
Nomada rufipes	Insecta	Hymenoptera	Medium
Nymphalis antiopa	Insecta	Lepidoptera	Medium
Ochlodes faunus	Insecta	Lepidoptera	Medium
Osmia leaiana	Insecta	Hymenoptera	High
Osmia cornigera	Insecta	Hymenoptera	High
Papilio machaon	Insecta	Lepidoptera	High
Pieris brassicae	Insecta	Lepidoptera	High
Pieris napi	Insecta	Lepidoptera	High
Pieris rapae	Insecta	Lepidoptera	High
Polygonia c-album	Insecta	Lepidoptera	Medium
Polyommatus amandus	Insecta	Lepidoptera	Medium
Polyommatus icarus	Insecta	Lepidoptera	Medium
Pyrgus malvae	Insecta	Lepidoptera	Medium
Quercusia quercus	Insecta	Lepidoptera	Medium
Sphecodes albilabris	Insecta	Hymenoptera	Medium
Thymelicus lineola	Insecta	Lepidoptera	Low
Vacciniina optilete	Insecta	Lepidoptera	Medium
Vanessa atalanta	Insecta	Lepidoptera	Medium
Zygaena lonicerae	Insecta	Lepidoptera	Medium
Zygaena viciae	Insecta	Lepidoptera	Medium
Bombus pyrenaeus	Insecta	Hymenoptera	High
Anasimyia lineata	Insecta	Diptera	Low
Anasimyia transfuga	Insecta	Diptera	Low
Cheilosia latifrons	Insecta	Diptera	Medium
Cheilosia pagana	Insecta	Diptera	Medium
Cheilosia velutina	Insecta	Diptera	Medium
Cheilosia vernalis	Insecta	Diptera	Medium
Episyrphus balteatus	Insecta	Diptera	High
Eristalis abusivus	Insecta	Diptera	High
Eristalis arbustorum	Insecta	Diptera	High
Eristalis intricaria	Insecta	Diptera	High
Eristalis nemorum	Insecta	Diptera	High
Eristalis pertinax	Insecta	Diptera	High
Eristalinus sepulchralis	Insecta	Diptera	Medium
Eristalis tenax	Insecta	Diptera	High
Eupeodes corollae	Insecta	Diptera	High
Eupeodes luniger	Insecta	Diptera	High
Helophilus hybridus	Insecta	Diptera	High
Helophilus pendulus	Insecta	Diptera	Medium
Helophilus trivittatus	Insecta	Diptera	Medium
Melanostoma mellinum	Insecta	Diptera	Low
Melanostoma scalare	Insecta	Diptera	Low
Myathropa florea	Insecta	Diptera	Low
Neoascia meticulosa	Insecta	Diptera	Medium
Neoascia tenur	Insecta	Diptera	Medium
Paragus haemorrhous	Insecta	Diptera	High
Platycheirus angustatus	Insecta	Diptera	Medium
Platycheirus clypeatus	Insecta	Diptera	Medium
Platycheirus peltatus	Insecta	Diptera	Medium
Platycheirus confusus	Insecta	Diptera	Medium
Rhingia campestris	Insecta	Diptera	Medium
Scaeva pyrastri	Insecta	Diptera	High
Scaeva selenitica	Insecta	Diptera	High
Sphaerophoria scripta	Insecta	Diptera	High
Syritta pipiens	Insecta	Diptera	High
Syrphus ribesii	Insecta	Diptera	Medium
Syrphus vitripennis	Insecta	Diptera	Medium
Chrysotoxum cautum	Insecta	Diptera	Medium
Eristalis alpina	Insecta	Diptera	High
Eristalis interrupta	Insecta	Diptera	High
Sericomyia silentis	Insecta	Diptera	Medium
Cheilosia illustrata	Insecta	Diptera	Medium
Eupeodes latifasciatus	Insecta	Diptera	High
Epistrophe diaphana	Insecta	Diptera	Medium
Meliscaeva auricollis	Insecta	Diptera	High
Eupeodes bucculatus	Insecta	Diptera	High
Eupeodes lapponicus	Insecta	Diptera	High
Nomada stoeckherti	Insecta	Hymenoptera	Medium
Parasyrphus lineola	Insecta	Diptera	Medium
Parasyrphus macularis	Insecta	Diptera	Medium
Sphaerophoria rueppellii	Insecta	Diptera	High
Bombus impatiens	Insecta	Hymenoptera	High
Plebeia frontalis	Insecta	Hymenoptera	High
Scaptotrigona mexicana	Insecta	Hymenoptera	High
Trigona nigerrima	Insecta	Hymenoptera	High
Trigona corvina	Insecta	Hymenoptera	High
Macrodactylus fulvescens	Insecta	Coleoptera	Low
Colletes floralis	Insecta	Hymenoptera	High
Lasioglossum cognatum	Insecta	Hymenoptera	High
Lasioglossum sordidum	Insecta	Hymenoptera	High
Leioproctus boltoni	Insecta	Hymenoptera	Medium
Leioproctus imitatus	Insecta	Hymenoptera	Medium
Leioproctus metallicus	Insecta	Hymenoptera	Medium
Leioproctus paahaumaa	Insecta	Hymenoptera	Medium
Leioproctus pango	Insecta	Hymenoptera	Medium
Chamaesphegina argentifacies	Insecta	Diptera	Medium
Vespula germanica	Insecta	Hymenoptera	High
Bombus dahlbomii	Insecta	Hymenoptera	High
Chalepogenus caeruleus	Insecta	Hymenoptera	Medium
Isepeolus septemnotatus	Insecta	Hymenoptera	Medium
Cadeguala albopilosa	Insecta	Hymenoptera	Medium
Ruizantheda mutabilis	Insecta	Hymenoptera	Medium
Anthidium gayi	Insecta	Hymenoptera	Medium
Megachile centuncularis	Insecta	Hymenoptera	High
Baccha elongata	Insecta	Diptera	Medium
Platycherius albimanus	Insecta	Diptera	Medium
Platycheirus scutatus	Insecta	Diptera	Medium
Platycheirus granditarsis	Insecta	Diptera	Medium
Dasysyrphus albostriatus	Insecta	Diptera	Medium
Dasysyrphus venustus	Insecta	Diptera	Medium
Epistrophe eligans	Insecta	Diptera	Medium
Melangyna umbellatarum	Insecta	Diptera	High
Parasyrphus nigritarsis	Insecta	Diptera	Medium
Xanthogramma pedissequum	Insecta	Diptera	Medium
Cheilosia albitarsis	Insecta	Diptera	Medium
Cheilosia antiqua	Insecta	Diptera	Medium
Cheilosia impressa	Insecta	Diptera	Medium
Cheilosia lasiopa	Insecta	Diptera	Medium
Cheilosia soror	Insecta	Diptera	Medium
Ferdinandea cuprea	Insecta	Diptera	Medium
Portevinia maculata	Insecta	Diptera	Medium
Chrysogaster solstitialis	Insecta	Diptera	Medium
Melanogaster hirtella	Insecta	Diptera	Low
Neoascia podagrica	Insecta	Diptera	Medium
Riponnensia splendens	Insecta	Diptera	Low
Eumerus funeralis	Insecta	Diptera	Medium
Merodon equestris	Insecta	Diptera	Low
Heringia brevidens	Insecta	Diptera	Medium
Volucella inanis	Insecta	Diptera	Medium
Volucella pellucens	Insecta	Diptera	Medium
Chalcosyrphus nemorum	Insecta	Diptera	Low
Xylota segnis	Insecta	Diptera	Medium
Xylota tarda	Insecta	Diptera	Medium
Anthomyiidae pegomya	Insecta	Diptera	Low
Arge cyanocrocea	Insecta	Hymenoptera	Low
Arge ustulata	Insecta	Hymenoptera	Low
Callicera aurata	Insecta	Diptera	Medium
Calliphora vomitoria	Insecta	Diptera	High
Chloromyia formosa	Insecta	Diptera	Low
Coccinella undecimpunctata	Insecta	Coleoptera	Low
Coccinella septempunctata	Insecta	Coleoptera	Low
Drosophila melanogaster	Insecta	Diptera	Low
Emmelina monodactyla	Insecta	Lepidoptera	Low
Epirrhoe galiata	Insecta	Lepidoptera	Medium
Epistrophe melanostoma	Insecta	Diptera	Medium
Euclidia glyphica	Insecta	Lepidoptera	Medium
Exochomus quadripostulates	Insecta	Coleoptera	Low
Gasteruption jaculator	Insecta	Hymenoptera	Low
Harmonia axyridis	Insecta	Coleoptera	Low
Ichneumon suspiciosus	Insecta	Hymenoptera	Medium
Pseudovadonia livida	Insecta	Coleoptera	Low
Leucozona glaucia	Insecta	Diptera	Medium
Lucilia caesar	Insecta	Diptera	Medium
Melanargia galathea	Insecta	Lepidoptera	Medium
Meligethes aeneus	Insecta	Coleoptera	Low
Myathropa florae	Insecta	Diptera	Low
Ochlodes venata	Insecta	Lepidoptera	Medium
Oedemera lurida	Insecta	Coleoptera	Low
Oedemera nobilis	Insecta	Coleoptera	Low
Otiorhynchus sulcatus	Insecta	Coleoptera	Low
Pammene aurana	Insecta	Lepidoptera	Low
Panemeria tenebrata	Insecta	Lepidoptera	Medium
Pararge aegeria	Insecta	Lepidoptera	Medium
Phyllobius pomaceus	Insecta	Coleoptera	Low
Pimpla rufipes	Insecta	Hymenoptera	Medium
Propylaea quatuordecimpunctata	Insecta	Coleoptera	Low
Psyllobora vigintiduopunctata	Insecta	Coleoptera	Low
Pyrochroa coccinea	Insecta	Coleoptera	Low
Rhagonycha fulva	Insecta	Coleoptera	Low
Sargus bipunctatus	Insecta	Diptera	Low
Sicus ferrugineus	Insecta	Diptera	Medium
Rutpela maculata	Insecta	Coleoptera	Low
Strangalia melanura	Insecta	Coleoptera	Medium
Tachina fera	Insecta	Diptera	Low
Tenthredo mesomelas	Insecta	Hymenoptera	Low
Tytthaspis hexadecpunctata	Insecta	Coleoptera	Low
Vespa crabro	Insecta	Hymenoptera	High
Vespula vulgaris	Insecta	Hymenoptera	High
Volucella bombylans	Insecta	Diptera	Medium
Volucella zonaria	Insecta	Diptera	Medium
Xiphydria camelus	Insecta	Hymenoptera	Low
Xyphosia miliaria	Insecta	Diptera	Low
Bombus pratensis	Insecta	Hymenoptera	High
Xanthandrus comtus	Insecta	Diptera	Medium
Pyrophaena granditarsus	Insecta	Diptera	Low
Leucozona lucorum	Insecta	Diptera	Medium
Brachypalpoides lentus	Insecta	Diptera	Low
Melangyna lasiophthalma	Insecta	Diptera	High
Sphaerophoria interrupta	Insecta	Diptera	High
Cynthia cardui	Insecta	Lepidoptera	Medium
Agapostemon virescens	Insecta	Hymenoptera	Medium
Andrena arabis	Insecta	Hymenoptera	High
Andrena carlini	Insecta	Hymenoptera	High
Andrena cressonii	Insecta	Hymenoptera	High
Andrena dunningi	Insecta	Hymenoptera	High
Andrena erigeniae	Insecta	Hymenoptera	High
Andrena erythronii	Insecta	Hymenoptera	High
Andrena forbesii	Insecta	Hymenoptera	High
Andrena hippotes	Insecta	Hymenoptera	High
Andrena mandibularis	Insecta	Hymenoptera	High
Andrena nasonii	Insecta	Hymenoptera	High
Andrena nigrihirta	Insecta	Hymenoptera	High
Andrena thaspii	Insecta	Hymenoptera	High
Andrena wheeleri	Insecta	Hymenoptera	High
Anthidiellum notatum	Insecta	Hymenoptera	Medium
Anthophora terminalis	Insecta	Hymenoptera	High
Augochlora pura	Insecta	Hymenoptera	Medium
Augochlorella striata	Insecta	Hymenoptera	Medium
Bombus bimaculatus	Insecta	Hymenoptera	High
Bombus citrinus	Insecta	Hymenoptera	High
Bombus griseocollis	Insecta	Hymenoptera	High
Calliopsis andreniformis	Insecta	Hymenoptera	Medium
Ceratina calcarata	Insecta	Hymenoptera	High
Ceratina dupla	Insecta	Hymenoptera	High
Ceratina strenua	Insecta	Hymenoptera	High
Coelioxys octodentata	Insecta	Hymenoptera	Low
Coelioxys rufitarsis	Insecta	Hymenoptera	Low
Colletes simulans	Insecta	Hymenoptera	High
Halictus ligatus	Insecta	Hymenoptera	High
Heriades leavitti	Insecta	Hymenoptera	Medium
Hoplitis pilosifrons	Insecta	Hymenoptera	Medium
Hoplitis producta	Insecta	Hymenoptera	Medium
Hoplitis spoliata	Insecta	Hymenoptera	Medium
Hylaeus affinis	Insecta	Hymenoptera	Medium
Hylaeus annulatus	Insecta	Hymenoptera	Medium
Hylaeus mesillae	Insecta	Hymenoptera	Medium
Hylaeus modestus	Insecta	Hymenoptera	Medium
Lasioglossum admirandum	Insecta	Hymenoptera	High
Lasioglossum cressonii	Insecta	Hymenoptera	High
Lasioglossum divergens	Insecta	Hymenoptera	High
Lasioglossum fattigi	Insecta	Hymenoptera	High
Lasioglossum foxii	Insecta	Hymenoptera	High
Lasioglossum laevissimum	Insecta	Hymenoptera	High
Lasioglossum lineatulum	Insecta	Hymenoptera	High
Lasioglossum atlanticum	Insecta	Hymenoptera	High
Lasioglossum paradmirandum	Insecta	Hymenoptera	High
Lasioglossum perpunctatum	Insecta	Hymenoptera	High
Lasioglossum sagax	Insecta	Hymenoptera	High
Lasioglossum versatum	Insecta	Hymenoptera	High
Lasioglossum viridatum	Insecta	Hymenoptera	High
Lasioglossum zephyrum	Insecta	Hymenoptera	High
Lasioglossum zophops	Insecta	Hymenoptera	High
Lasioglossum cinctipes	Insecta	Hymenoptera	High
Lasioglossum coriaceum	Insecta	Hymenoptera	High
Megachile brevis	Insecta	Hymenoptera	High
Megachile ericetorum	Insecta	Hymenoptera	High
Megachile latimanus	Insecta	Hymenoptera	High
Megachile mendica	Insecta	Hymenoptera	High
Megachile rotundata	Insecta	Hymenoptera	High
Megachile texana	Insecta	Hymenoptera	High
Melissodes desponsa	Insecta	Hymenoptera	High
Nomada articulata	Insecta	Hymenoptera	Medium
Nomada bethunei	Insecta	Hymenoptera	Medium
Nomada denticulata	Insecta	Hymenoptera	Medium
Nomada pygmaea	Insecta	Hymenoptera	Medium
Osmia atriventris	Insecta	Hymenoptera	High
Osmia conjuncta	Insecta	Hymenoptera	High
Osmia lignaria	Insecta	Hymenoptera	High
Osmia pumila	Insecta	Hymenoptera	High
Osmia simillima	Insecta	Hymenoptera	High
Protandrena andrenoides	Insecta	Hymenoptera	Medium
Stelis lateralis	Insecta	Hymenoptera	Medium
Xylocopa virginica	Insecta	Hymenoptera	High
Augochloropsis metallica	Insecta	Hymenoptera	Medium
Dufourea monardae	Insecta	Hymenoptera	Medium
Heriades carinatus	Insecta	Hymenoptera	Medium
Heriades variolosus	Insecta	Hymenoptera	Medium
Hylaeus illinoisensis	Insecta	Hymenoptera	Medium
Lasioglossum asteris	Insecta	Hymenoptera	High
Lasioglossum coeruleum	Insecta	Hymenoptera	High
Lasioglossum dreisbachi	Insecta	Hymenoptera	High
Lasioglossum michiganense	Insecta	Hymenoptera	High
Lasioglossum nigroviride	Insecta	Hymenoptera	High
Megachile campanulae	Insecta	Hymenoptera	High
Megachile relativa	Insecta	Hymenoptera	High
Melissodes druriella	Insecta	Hymenoptera	High
Sphecodes dichrous	Insecta	Hymenoptera	Medium
Sphecodes heraclei	Insecta	Hymenoptera	Medium
Sphecodes ranunculi	Insecta	Hymenoptera	Medium
Bombus ternarius	Insecta	Hymenoptera	High
Bombus vagans	Insecta	Hymenoptera	High
Colletes americanus	Insecta	Hymenoptera	High
Colletes compactus	Insecta	Hymenoptera	High
Lasioglossum albipenne	Insecta	Hymenoptera	High
Megachile pugnata	Insecta	Hymenoptera	High
Melissodes apicata	Insecta	Hymenoptera	High
Agenioides cinctellus	Insecta	Hymenoptera	Medium
Allodynerus rossii	Insecta	Hymenoptera	Medium
Ancistrocerus gazella	Insecta	Hymenoptera	Low
Ancistrocerus nigricornis	Insecta	Hymenoptera	Low
Ancistrocerus parietinus	Insecta	Hymenoptera	Low
Auplopus carbonarius	Insecta	Hymenoptera	Medium
Chaenotetrastichus semiflavus	Insecta	Hymenoptera	Low
Chrysis mediadentata	Insecta	Hymenoptera	Low
Chrysis cyanea	Insecta	Hymenoptera	Low
Chrysis ignita	Insecta	Hymenoptera	Low
Chrysis indigotea	Insecta	Hymenoptera	Low
Dipogon subintermedius	Insecta	Hymenoptera	Medium
Dipogon variegatus	Insecta	Hymenoptera	Medium
Ephialtes manifestator	Insecta	Hymenoptera	Medium
Hylaeus difformis	Insecta	Hymenoptera	Medium
Kocourekia debilis	Insecta	Hymenoptera	Low
Melittobia acasta	Insecta	Hymenoptera	Low
Microdynerus nugdunensis	Insecta	Hymenoptera	Medium
Microdynerus timidus	Insecta	Hymenoptera	Medium
Omalus aenus	Insecta	Hymenoptera	Low
Omalus auratus	Insecta	Hymenoptera	Low
Omalus pusillus	Insecta	Hymenoptera	Low
Passaloecus corniger	Insecta	Hymenoptera	Medium
Passaloecus eremita	Insecta	Hymenoptera	Medium
Passaloecus gracilis	Insecta	Hymenoptera	Medium
Pemphedron lugubris	Insecta	Hymenoptera	Medium
Psenulus fuscipennis	Insecta	Hymenoptera	Medium
Sapyga clavicornis	Insecta	Hymenoptera	Medium
Stenarella domator	Insecta	Hymenoptera	Medium
Stigmus pendulus	Insecta	Hymenoptera	Medium
Symmorphus gracilis	Insecta	Hymenoptera	Medium
Trypoxylon clavicerum	Insecta	Hymenoptera	Medium
Trypoxylon figulus	Insecta	Hymenoptera	Medium
Trypoxylon minus	Insecta	Hymenoptera	Medium
Augochlorella aurata	Insecta	Hymenoptera	Medium
Bombus auricomus	Insecta	Hymenoptera	High
Coelioxys banksi	Insecta	Hymenoptera	Low
Colletes latitarsis	Insecta	Hymenoptera	High
Eucera hamata	Insecta	Hymenoptera	Medium
Halictus parallelus	Insecta	Hymenoptera	High
Hylaeus leptocephalus	Insecta	Hymenoptera	Medium
Lasioglossum anomalum	Insecta	Hymenoptera	High
Lasioglossum callidum	Insecta	Hymenoptera	High
Lasioglossum illinoense	Insecta	Hymenoptera	High
Lasioglossum pectorale	Insecta	Hymenoptera	High
Lasioglossum pilosum	Insecta	Hymenoptera	High
Lasioglossum pruinosum	Insecta	Hymenoptera	High
Lasioglossum tegulare	Insecta	Hymenoptera	High
Megachile inermis	Insecta	Hymenoptera	High
Megachile montivaga	Insecta	Hymenoptera	High
Melissodes agilis	Insecta	Hymenoptera	High
Melissodes comptoides	Insecta	Hymenoptera	High
Melissodes denticulata	Insecta	Hymenoptera	High
Melissodes trinodis	Insecta	Hymenoptera	High
Osmia albiventris	Insecta	Hymenoptera	High
Pseudopanurgus albitarsis	Insecta	Hymenoptera	Medium
Svastra obliqua	Insecta	Hymenoptera	Medium
Tetragonisca angustula	Insecta	Hymenoptera	High
Scaptotrigona pectoralis	Insecta	Hymenoptera	High
Oxytrigona mediorufa	Insecta	Hymenoptera	Medium
Amegilla chlorocyanea	Insecta	Hymenoptera	High
Amegilla asserta	Insecta	Hymenoptera	High
Thyreus waroonensis	Insecta	Hymenoptera	Medium
Braunsapis diminuta	Insecta	Hymenoptera	Medium
Hylaeus albocuneatus	Insecta	Hymenoptera	Medium
Megachile semiluctuosa	Insecta	Hymenoptera	High
Megachile canifrons	Insecta	Hymenoptera	High
Megachile oblonga	Insecta	Hymenoptera	High
Megachile callura	Insecta	Hymenoptera	High
Megachile heriadiformis	Insecta	Hymenoptera	High
Megachile serricauda	Insecta	Hymenoptera	High
Megachile atrella	Insecta	Hymenoptera	High
Megachile captionis	Insecta	Hymenoptera	High
Lipotriches flavoviridis	Insecta	Hymenoptera	Medium
Lipotriches moerens	Insecta	Hymenoptera	Medium
Lipotriches australica	Insecta	Hymenoptera	Medium
Lasioglossum urbanum	Insecta	Hymenoptera	High
Lasioglossum sphecodoides	Insecta	Hymenoptera	High
Lasioglossum sexsetum	Insecta	Hymenoptera	High
Lasioglossum mundulum	Insecta	Hymenoptera	High
Lasioglossum aspratulum	Insecta	Hymenoptera	High
Lasioglossum lanarium	Insecta	Hymenoptera	High
Lasioglossum clelandi	Insecta	Hymenoptera	High
Lasioglossum expansifrons	Insecta	Hymenoptera	High
Lasioglossum cambagei	Insecta	Hymenoptera	High
Lasioglossum speculatum	Insecta	Hymenoptera	High
Lasioglossum sulthicum	Insecta	Hymenoptera	High
Lasioglossum imitator	Insecta	Hymenoptera	High
Lasioglossum ebeneum	Insecta	Hymenoptera	High
Lasioglossum helichrysi	Insecta	Hymenoptera	High
Lasioglossum willsi	Insecta	Hymenoptera	High
Lasioglossum hemichalceum	Insecta	Hymenoptera	High
Aegithalos caudatus	Aves	Passeriformes	Low
Alauda arvensis	Aves	Passeriformes	Low
Anthus hodgsoni	Aves	Passeriformes	Low
Carduelis sinica	Aves	Passeriformes	Low
Cettia diphone	Aves	Passeriformes	Low
Coccothraustes coccothraustes	Aves	Passeriformes	Low
Corvus macrorhynchos	Aves	Passeriformes	Low
Cyanoptila cyanomelana	Aves	Passeriformes	Low
Emberiza cioides	Aves	Passeriformes	Low
Emberiza spodocephala	Aves	Passeriformes	Low
Emberiza sulphurata	Aves	Passeriformes	Low
Emberiza variabilis	Aves	Passeriformes	Low
Eophona personata	Aves	Passeriformes	Low
Ficedula narcissina	Aves	Passeriformes	Low
Garrulus glandarius	Aves	Passeriformes	Low
Hirundapus caudacutus	Aves	Apodiformes	Low
Hirundo rustica	Aves	Passeriformes	Low
Ixos amaurotis	Aves	Passeriformes	Low
Lanius bucephalus	Aves	Passeriformes	Low
Luscinia cyane	Aves	Passeriformes	Low
Muscicapa dauurica	Aves	Passeriformes	Medium
Periparus ater	Aves	Passeriformes	Low
Parus major	Aves	Passeriformes	Low
Poecile montana	Aves	Passeriformes	Low
Cyanistes varius	Aves	Passeriformes	Low
Phylloscopus borealis	Aves	Passeriformes	Medium
Phylloscopus borealoides	Aves	Passeriformes	Medium
Phylloscopus coronatus	Aves	Passeriformes	Medium
Pyrrhula pyrrhula	Aves	Passeriformes	Low
Sitta europaea	Aves	Passeriformes	Low
Troglodytes troglodytes	Aves	Passeriformes	Low
Turdus chrysolaus	Aves	Passeriformes	High
Zoothera sibirica	Aves	Passeriformes	Low
Urosphena squameiceps	Aves	Passeriformes	Low
Zoothera dauma	Aves	Passeriformes	Low
Zosterops japonicus	Aves	Passeriformes	High
Andrena dentata	Insecta	Hymenoptera	High
Andrena ezoensis	Insecta	Hymenoptera	High
Andrena hebes	Insecta	Hymenoptera	High
Andrena kerriae	Insecta	Hymenoptera	High
Andrena knuthi	Insecta	Hymenoptera	High
Andrena longitibialis	Insecta	Hymenoptera	High
Andrena munakatai	Insecta	Hymenoptera	High
Andrena opacifovea	Insecta	Hymenoptera	High
Andrena sakagamii	Insecta	Hymenoptera	High
Andrena semirugosa	Insecta	Hymenoptera	High
Andrena watasei	Insecta	Hymenoptera	High
Andrena yamato	Insecta	Hymenoptera	High
Apis cerana	Insecta	Hymenoptera	High
Bombus diversus	Insecta	Hymenoptera	High
Ceratina flavipes	Insecta	Hymenoptera	High
Ceratina japonica	Insecta	Hymenoptera	High
Ceratina megastigmata	Insecta	Hymenoptera	High
Ceratina satoi	Insecta	Hymenoptera	High
Hylaeus floralis	Insecta	Hymenoptera	Medium
Hylaeus nipponicus	Insecta	Hymenoptera	Medium
Lasioglossum affine	Insecta	Hymenoptera	High
Lasioglossum apristum	Insecta	Hymenoptera	High
Lasioglossum exiliceps	Insecta	Hymenoptera	High
Lasioglossum nipponicola	Insecta	Hymenoptera	High
Lasioglossum occidens	Insecta	Hymenoptera	High
Lasioglossum problematicum	Insecta	Hymenoptera	High
Lasioglossum scitulum	Insecta	Hymenoptera	High
Nomada comparata	Insecta	Hymenoptera	Medium
Nomada okubira	Insecta	Hymenoptera	Medium
Nomada shirakii	Insecta	Hymenoptera	Medium
Osmia cornifrons	Insecta	Hymenoptera	High
Sphecodes coptis	Insecta	Hymenoptera	Medium
Sphecodes japonicus	Insecta	Hymenoptera	Medium
Sphecodes nipponicus	Insecta	Hymenoptera	Medium
Sphecodes okuyetsu	Insecta	Hymenoptera	Medium
Sphecodes simillimus	Insecta	Hymenoptera	Medium
Polistes fastidiotus	Insecta	Hymenoptera	High
Coeliades keithloa	Insecta	Lepidoptera	Medium
Hyalites esebria	Insecta	Lepidoptera	Medium
Hypolimnas anthedon	Insecta	Lepidoptera	Medium
Graphium leonidas	Insecta	Lepidoptera	Medium
Papilio nireus	Insecta	Lepidoptera	High
Catopsilia florella	Insecta	Lepidoptera	Medium
Belenois creona	Insecta	Lepidoptera	Medium
Belenois gidica	Insecta	Lepidoptera	Medium
Belenois zochalia	Insecta	Lepidoptera	Medium
Colotis auxo	Insecta	Lepidoptera	Medium
Colotis ione	Insecta	Lepidoptera	Medium
Dixeia charina	Insecta	Lepidoptera	Medium
Psilodera fasciata	Insecta	Diptera	Medium
Eristalinus taeniops	Insecta	Diptera	Medium
Cryptocephalus decemnotatus	Insecta	Coleoptera	Low
Allodapula variegata	Insecta	Hymenoptera	Medium
Delta emarginatum	Insecta	Hymenoptera	Medium
Chalconotus cupreus	Insecta	Coleoptera	Low
Neosisyphus angulicollis	Insecta	Coleoptera	Low
Sisyphus latus	Insecta	Coleoptera	Low
Sisyphus eburneus	Insecta	Coleoptera	Low
Sisyphus nr	Insecta	Coleoptera	Low
Sisyphus costatus	Insecta	Coleoptera	Low
Pseudopedaria grossa	Insecta	Coleoptera	Low
Heliocopris dianae	Insecta	Coleoptera	Low
Copris phungae	Insecta	Coleoptera	Low
Copris carmelita	Insecta	Coleoptera	Low
Diastellopalpus tridens	Insecta	Coleoptera	Low
Diastellopalpus noctis	Insecta	Coleoptera	Low
Onthophagus densipilis	Insecta	Coleoptera	Low
Onthophagus fuscidorsis	Insecta	Coleoptera	Low
Onthophagus fuscatus	Insecta	Coleoptera	Low
Onthophagus deplanatus	Insecta	Coleoptera	Low
Onthophagus rufopygus	Insecta	Coleoptera	Low
Onthophagus strictestriatus	Insecta	Coleoptera	Low
Onthophagus liberianus	Insecta	Coleoptera	Low
Onthophagus atronitidus	Insecta	Coleoptera	Low
Onthophagus depilis	Insecta	Coleoptera	Low
Onthophagus ieti	Insecta	Coleoptera	Low
Onthophagus synceri	Insecta	Coleoptera	Low
Onthophagus curvifrons	Insecta	Coleoptera	Low
Onthophagus semiviridis	Insecta	Coleoptera	Low
Onthophagus foulliouxi	Insecta	Coleoptera	Low
Onthophagus laeviceps	Insecta	Coleoptera	Low
Onthophagus mucronatus	Insecta	Coleoptera	Low
Onthophagus atridorsis	Insecta	Coleoptera	Low
Onthophagus feai	Insecta	Coleoptera	Low
Onthophagus bidens	Insecta	Coleoptera	Low
Drepanocerus caelatus	Insecta	Coleoptera	Low
Tiniocellus spinipes	Insecta	Coleoptera	Low
Diathoneura brasiliensis	Insecta	Diptera	Low
Drosophila ananassae	Insecta	Diptera	Low
Drosophila annulimana	Insecta	Diptera	Low
Drosophila ararama	Insecta	Diptera	Low
Drosophila arassari	Insecta	Diptera	Low
Drosophila atrata	Insecta	Diptera	Low
Drosophila bandeirantorum	Insecta	Diptera	Low
Drosophila bocainensis	Insecta	Diptera	Low
Drosophila bocainoides	Insecta	Diptera	Low
Drosophila briegeri	Insecta	Diptera	Low
Drosophila bromelioides	Insecta	Diptera	Low
Drosophila busckii	Insecta	Diptera	Low
Drosophila caponei	Insecta	Diptera	Low
Drosophila capricorni	Insecta	Diptera	Low
Drosophila cardini	Insecta	Diptera	Low
Drosophila cardinoides	Insecta	Diptera	Low
Drosophila carolinae	Insecta	Diptera	Low
Drosophila dreyfusi	Insecta	Diptera	Low
Drosophila fascioloides	Insecta	Diptera	Low
Drosophila flexa	Insecta	Diptera	Low
Drosophila fumipennis	Insecta	Diptera	Low
Drosophila fuscolineata	Insecta	Diptera	Low
Drosophila gaucha	Insecta	Diptera	Low
Drosophila griseolineata	Insecta	Diptera	Low
Drosophila guaraja	Insecta	Diptera	Low
Drosophila hydei	Insecta	Diptera	Low
Drosophila immigrans	Insecta	Diptera	Low
Drosophila kikkawai	Insecta	Diptera	Low
Drosophila limensis	Insecta	Diptera	Low
Drosophila maculifrons	Insecta	Diptera	Low
Drosophila malerkotliana	Insecta	Diptera	Low
Drosophila mapiriensis	Insecta	Diptera	Low
Drosophila mediopicta	Insecta	Diptera	Low
Drosophila mediopunctata	Insecta	Diptera	Low
Drosophila mediostriata	Insecta	Diptera	Low
Drosophila mercatorum	Insecta	Diptera	Low
Drosophila meridionalis	Insecta	Diptera	Low
Drosophila nappae	Insecta	Diptera	Low
Drosophila nebulosa	Insecta	Diptera	Low
Drosophila neocardini	Insecta	Diptera	Low
Drosophila neoelliptica	Insecta	Diptera	Low
Drosophila neoguaramunu	Insecta	Diptera	Low
Drosophila neosaltans	Insecta	Diptera	Low
Drosophila nigricruria	Insecta	Diptera	Low
Drosophila onca	Insecta	Diptera	Low
Drosophila ornatifrons	Insecta	Diptera	Low
Drosophila pallidipennis	Insecta	Diptera	Low
Drosophila papei	Insecta	Diptera	Low
Drosophila paraguayensis	Insecta	Diptera	Low
Drosophila paramediostriata	Insecta	Diptera	Low
Drosophila polymorpha	Insecta	Diptera	Low
Drosophila quadrum	Insecta	Diptera	Low
Drosophila querubimae	Insecta	Diptera	Low
Drosophila repleta	Insecta	Diptera	Low
Drosophila roehrae	Insecta	Diptera	Low
Drosophila saltans	Insecta	Diptera	Low
Drosophila pauliceia	Insecta	Diptera	Low
Drosophila schineri	Insecta	Diptera	Low
Drosophila serido	Insecta	Diptera	Low
Drosophila setula	Insecta	Diptera	Low
Drosophila simulans	Insecta	Diptera	Low
Drosophila trifilum	Insecta	Diptera	Low
Drosophila virilis	Insecta	Diptera	Low
Drosophila willistoni	Insecta	Diptera	Low
Drosophila zottii	Insecta	Diptera	Low
Rhinoleucophenga obesa	Insecta	Diptera	Low
Scaptodrosophila latifasciaeformis	Insecta	Diptera	Low
Zaprionus indianus	Insecta	Diptera	Low
Zygothrica bilineata	Insecta	Diptera	Low
Zygothrica dispar	Insecta	Diptera	Low
Zygothrica orbitalis	Insecta	Diptera	Low
Zygothrica prodispar	Insecta	Diptera	Low
Zygothrica vittimaculosa	Insecta	Diptera	Low
Agrilus kraatzi	Insecta	Coleoptera	Medium
Agrilus subgriseus	Insecta	Coleoptera	Medium
Agrilus africanus	Insecta	Coleoptera	Medium
Agrilus gibbosus	Insecta	Coleoptera	Medium
Agrilus pertener	Insecta	Coleoptera	Medium
Agrilus zebratus	Insecta	Coleoptera	Medium
Allodape interrupta	Insecta	Hymenoptera	Medium
Allodape mea	Insecta	Hymenoptera	Medium
Aphanisticus bourgoini	Insecta	Coleoptera	Low
Arrhytmus fenestratus	Insecta	Coleoptera	Low
Barombiella violacea	Insecta	Coleoptera	Low
Braunsapis calidula	Insecta	Hymenoptera	Medium
Braunsapis facialis	Insecta	Hymenoptera	Medium
Braunsapis luapulana	Insecta	Hymenoptera	Medium
Cephalops vinnulus	Insecta	Diptera	Low
Ceratina viridis	Insecta	Hymenoptera	High
Chrysobothris dorsata	Insecta	Coleoptera	Low
Cordoxylamia cordifera	Insecta	Coleoptera	Low
Cordylomera apicalis	Insecta	Coleoptera	Low
Eudorylas excisus	Insecta	Diptera	Low
Eudorylas mutillatus	Insecta	Diptera	Low
Frea basalis	Insecta	Coleoptera	Low
Frea floccifera	Insecta	Coleoptera	Low
Frea unifasciata	Insecta	Coleoptera	Low
Galerudolphia tenuicornis	Insecta	Coleoptera	Low
Glenea mephisto	Insecta	Coleoptera	Low
Habroloma cara	Insecta	Coleoptera	Medium
Liotrigona bottegoi	Insecta	Hymenoptera	Medium
Megachile discolor	Insecta	Hymenoptera	High
Meliponula lendliana	Insecta	Hymenoptera	Medium
Microcephalops fulvicaudus	Insecta	Diptera	Low
Monochamus griseoplagiatus	Insecta	Coleoptera	Low
Monochamus x-fulvum	Insecta	Coleoptera	Low
Monolepta alwineae	Insecta	Coleoptera	Low
Neobarombiella prasina	Insecta	Coleoptera	Low
New genus	Insecta	Coleoptera	Low
Nothophysis stuhlmanni	Insecta	Coleoptera	Low
Parataenia chrysochlora	Insecta	Coleoptera	Medium
Pellamnia gripha	Insecta	Coleoptera	Low
Phytoecia incensa	Insecta	Coleoptera	Low
Promecidus linearis	Insecta	Coleoptera	Low
Pseudoxylamia trianguligera	Insecta	Coleoptera	Low
Smaragrina scitula	Insecta	Coleoptera	Low
Tomosvaryella ancylostyla	Insecta	Diptera	Low
Tomosvaryella africana	Insecta	Diptera	Low
Tomosvaryella transvaalensis	Insecta	Diptera	Low
Tomosvaryella mbuyensis	Insecta	Diptera	Low
Tomosvaryella subvirescens	Insecta	Diptera	Low
Undetermined genus	Insecta	Coleoptera	Low
Velleda bassamensis	Insecta	Coleoptera	Low
Xylocopa imitator	Insecta	Hymenoptera	High
Aedeomyia squamipennis	Insecta	Diptera	Low
Aedes fulvus	Insecta	Diptera	Low
Aedes serratus	Insecta	Diptera	Low
Aedes aegypti	Insecta	Diptera	Low
Anopheles mattogrossensis	Insecta	Diptera	Low
Anopheles peryassui	Insecta	Diptera	Low
Anopheles darlingi	Insecta	Diptera	Low
Anopheles oswaldoi	Insecta	Diptera	Low
Anopheles triannulatus	Insecta	Diptera	Low
Coquillettidia albicosta	Insecta	Diptera	Low
Coquillettidia hermanoi	Insecta	Diptera	Low
Coquillettidia nigricans	Insecta	Diptera	Low
Coquillettidia venezuelensis	Insecta	Diptera	Low
Culex amazonensis	Insecta	Diptera	Low
Culex coronator	Insecta	Diptera	Low
Culex quinquefasciatus	Insecta	Diptera	Low
Culex dunni	Insecta	Diptera	Low
Culex ocossa	Insecta	Diptera	Low
Culex pedroi	Insecta	Diptera	Low
Culex portesi	Insecta	Diptera	Low
Culex spissipes	Insecta	Diptera	Low
Culex theobaldi	Insecta	Diptera	Low
Culex corniger	Insecta	Diptera	Low
Mansonia amazonensis	Insecta	Diptera	Low
Mansonia humeralis	Insecta	Diptera	Low
Mansonia pseudotitillans	Insecta	Diptera	Low
Psorophora cingulata	Insecta	Diptera	Low
Psorophora albigenu	Insecta	Diptera	Low
Psorophora ferox	Insecta	Diptera	Low
Uranotaenia apicalis	Insecta	Diptera	Low
Uranotaenia calosomata	Insecta	Diptera	Low
Uranotaenia geometrica	Insecta	Diptera	Low
Uranotaenia hystera	Insecta	Diptera	Low
Uranotaenia lowii	Insecta	Diptera	Low
Uranotaenia pallidoventer	Insecta	Diptera	Low
Uranotaenia pulcherrima	Insecta	Diptera	Low
Wyeomyia pseudopecten	Insecta	Diptera	Low
Wyeomyia flui	Insecta	Diptera	Low
Ateuchus candezei	Insecta	Coleoptera	Low
Ateuchus chrysopyge	Insecta	Coleoptera	Low
Bdelyropsis bowditchi	Insecta	Coleoptera	Low
Canthidium ardens	Insecta	Coleoptera	Low
Canthidium centrale	Insecta	Coleoptera	Low
Canthidium vespertinum	Insecta	Coleoptera	Low
Canthon angustatus	Insecta	Coleoptera	Low
Canthon cyanellus	Insecta	Coleoptera	Low
Canthon euryscelis	Insecta	Coleoptera	Low
Canthon femoralis	Insecta	Coleoptera	Low
Canthon leechi	Insecta	Coleoptera	Low
Canthon lituratus	Insecta	Coleoptera	Low
Canthon morsei	Insecta	Coleoptera	Low
Canthon subhyalinus	Insecta	Coleoptera	Low
Copris laeviceps	Insecta	Coleoptera	Low
Copris lugubris	Insecta	Coleoptera	Low
Coprophanaeus gilli	Insecta	Coleoptera	Low
Coprophanaeus telamon	Insecta	Coleoptera	Low
Deltochilum gibbosum	Insecta	Coleoptera	Low
Deltochilum lobipes	Insecta	Coleoptera	Low
Deltochilum pseudoparile	Insecta	Coleoptera	Low
Deltochilum scabriusculum	Insecta	Coleoptera	Low
Dichotomius amplicollis	Insecta	Coleoptera	Low
Dichotomius annae	Insecta	Coleoptera	Low
Dichotomius satanas	Insecta	Coleoptera	Low
Eurysternus angustulus	Insecta	Coleoptera	Low
Eurysternus caribaeus	Insecta	Coleoptera	Low
Eurysternus foedus	Insecta	Coleoptera	Low
Eurysternus mexicanus	Insecta	Coleoptera	Low
Megathoposoma candezei	Insecta	Coleoptera	Low
Ontherus azteca	Insecta	Coleoptera	Low
Onthophagus acuminatus	Insecta	Coleoptera	Low
Onthophagus batesi	Insecta	Coleoptera	Low
Onthophagus carpophilus	Insecta	Coleoptera	Low
Onthophagus coscineus	Insecta	Coleoptera	Low
Onthophagus crinitus	Insecta	Coleoptera	Low
Onthophagus cyclographus	Insecta	Coleoptera	Low
Onthophagus incensus	Insecta	Coleoptera	Low
Onthophagus maya	Insecta	Coleoptera	Low
Onthophagus rhinolophus	Insecta	Coleoptera	Low
Onthophagus yucatanus	Insecta	Coleoptera	Low
Phanaeus endymion	Insecta	Coleoptera	Low
Phanaeus melampus	Insecta	Coleoptera	Low
Phanaeus sallei	Insecta	Coleoptera	Low
Scatimus ovatus	Insecta	Coleoptera	Low
Sulcophanaeus chryseicollis	Insecta	Coleoptera	Low
Uroxys microcularis	Insecta	Coleoptera	Low
Uroxys platypyga	Insecta	Coleoptera	Low
Pyramica maynei	Insecta	Hymenoptera	Low
Pyramica tigrilla	Insecta	Hymenoptera	Low
Pyramica hensekta	Insecta	Hymenoptera	Low
Pyramica sistrura	Insecta	Hymenoptera	Low
Pyramica laticeps	Insecta	Hymenoptera	Low
Pyramica concolor	Insecta	Hymenoptera	Low
Strumigenys petiolata	Insecta	Hymenoptera	Low
Strumigenys nimbrata	Insecta	Hymenoptera	Low
Cataulacus guineensis	Insecta	Hymenoptera	Low
Calyptomyrmex kaurus	Insecta	Hymenoptera	Low
Monomorium bicolor	Insecta	Hymenoptera	Low
Monomorium pharaonis	Insecta	Hymenoptera	Low
Monomorium egens	Insecta	Hymenoptera	Low
Oligomyrmex perpusillus	Insecta	Hymenoptera	Low
Oligomyrmex silvestrii	Insecta	Hymenoptera	Low
Paedalgus saritus	Insecta	Hymenoptera	Low
Decamorium decem	Insecta	Hymenoptera	Low
Tetramorium brevispinosum	Insecta	Hymenoptera	Low
Tetramorium minimum	Insecta	Hymenoptera	Low
Tetramorium amentete	Insecta	Hymenoptera	Low
Tetramorium distinctum	Insecta	Hymenoptera	Low
Tetramorium calinum	Insecta	Hymenoptera	Low
Tetramorium flavithorax	Insecta	Hymenoptera	Low
Pheidole buchholzi	Insecta	Hymenoptera	Low
Pheidole excellens	Insecta	Hymenoptera	Low
Crematogaster striatula	Insecta	Hymenoptera	Low
Crematogaster rugosa	Insecta	Hymenoptera	Low
Cardiocondyla shuckardi	Insecta	Hymenoptera	Low
Cardiocondyla neferka	Insecta	Hymenoptera	Low
Cardiocondyla emeryi	Insecta	Hymenoptera	Low
Pristomyrmex orbiceps	Insecta	Hymenoptera	Low
Lepisiota cacozela	Insecta	Hymenoptera	Low
Paratrechina weissi	Insecta	Hymenoptera	Low
Plagiolepis mediorufa	Insecta	Hymenoptera	Low
Camponotus flavomarginatus	Insecta	Hymenoptera	Low
Polyrhachis phidias	Insecta	Hymenoptera	Low
Polyrhachis viscosa	Insecta	Hymenoptera	Low
Polyrhachis schistacea	Insecta	Hymenoptera	Low
Aenictus decolor	Insecta	Hymenoptera	Low
Tapinoma lugubre	Insecta	Hymenoptera	Low
Tapinoma luteum	Insecta	Hymenoptera	Low
Cerapachys foreli	Insecta	Hymenoptera	Low
Cerapachys nitidulus	Insecta	Hymenoptera	Low
Cerapachys lamborni	Insecta	Hymenoptera	Low
Amblyopone santschii	Insecta	Hymenoptera	Low
Amblyopone pluto	Insecta	Hymenoptera	Low
Apomyrma stygia	Insecta	Hymenoptera	Low
Discothyrea mixta	Insecta	Hymenoptera	Low
Probolomyrmex guineensis	Insecta	Hymenoptera	Low
Tetraponera mocquerysi	Insecta	Hymenoptera	Low
Anochetus africanus	Insecta	Hymenoptera	Low
Anochetus katonae	Insecta	Hymenoptera	Low
Centromyrmex sellaris	Insecta	Hymenoptera	Low
Hypoponera inaudax	Insecta	Hymenoptera	Low
Leptogenys ferrarii	Insecta	Hymenoptera	Low
Leptogenys conradti	Insecta	Hymenoptera	Low
Loboponera basalis	Insecta	Hymenoptera	Low
Odontomachus troglodytes	Insecta	Hymenoptera	Low
Pachycondyla tarsata	Insecta	Hymenoptera	Low
Pachycondyla soror	Insecta	Hymenoptera	Low
Pachycondyla ambigua	Insecta	Hymenoptera	Low
Pachycondyla brunoi	Insecta	Hymenoptera	Low
Pachycondyla caffraria	Insecta	Hymenoptera	Low
Pachycondyla analis	Insecta	Hymenoptera	Low
Phrynoponera gabonensis	Insecta	Hymenoptera	Low
Plectroctena lygaria	Insecta	Hymenoptera	Low
Psalidomyrmex foveolatus	Insecta	Hymenoptera	Low
Platythyrea conradti	Insecta	Hymenoptera	Low
Pyramica marginata	Insecta	Hymenoptera	Low
Strumigenys rufobrunea	Insecta	Hymenoptera	Low
Monomorium invidium	Insecta	Hymenoptera	Low
Oligomyrmex thoracicus	Insecta	Hymenoptera	Low
Tetramorium intonsum	Insecta	Hymenoptera	Low
Tetramorium zambezium	Insecta	Hymenoptera	Low
Tetramorium sericeiventre	Insecta	Hymenoptera	Low
Crematogaster africana	Insecta	Hymenoptera	Low
Oecophylla longinoda	Insecta	Hymenoptera	Low
Camponotus maculatus	Insecta	Hymenoptera	Low
Camponotus acvapimensis	Insecta	Hymenoptera	Low
Technomyrmex andrei	Insecta	Hymenoptera	Low
Canthon nigripennis	Insecta	Coleoptera	Low
Canthon smaragdulus	Insecta	Coleoptera	Low
Canthon staigi	Insecta	Coleoptera	Low
Coprophanaeus bellicosus	Insecta	Coleoptera	Low
Coprophanaeus dardanus	Insecta	Coleoptera	Low
Deltochilum calcaratum	Insecta	Coleoptera	Low
Deltochilum irroratum	Insecta	Coleoptera	Low
Deltochilum pseudoicarus	Insecta	Coleoptera	Low
Dichotomius depressicollis	Insecta	Coleoptera	Low
Dichotomius mormon	Insecta	Coleoptera	Low
Oxysternon silenus	Insecta	Coleoptera	Low
Paragymnopleurus maurus	Insecta	Coleoptera	Low
Paragymnopleurus sparsus	Insecta	Coleoptera	Low
Paragymnopleurus striatus	Insecta	Coleoptera	Low
Synapsis ritsemae	Insecta	Coleoptera	Low
Onthophagus watanabei	Insecta	Coleoptera	Low
Catharsius dayacus	Insecta	Coleoptera	Low
Catharsius renaudpauliani	Insecta	Coleoptera	Low
Copris agnus	Insecta	Coleoptera	Low
Copris sinicus	Insecta	Coleoptera	Low
Sisyphus thoracicus	Insecta	Coleoptera	Low
Caccobius binodulus	Insecta	Coleoptera	Low
Caccobius bawangensis	Insecta	Coleoptera	Low
Onthophagus angustatus	Insecta	Coleoptera	Low
Onthophagus aphodioides	Insecta	Coleoptera	Low
Onthophagus borneensis	Insecta	Coleoptera	Low
Onthophagus cervicapra	Insecta	Coleoptera	Low
Onthophagus incisus	Insecta	Coleoptera	Low
Onthophagus laevis	Insecta	Coleoptera	Low
Onthophagus ochromerus	Insecta	Coleoptera	Low
Onthophagus pacificus	Insecta	Coleoptera	Low
Onthophagus pavidus	Insecta	Coleoptera	Low
Onthophagus fujiii	Insecta	Coleoptera	Low
Onthophagus rorarius	Insecta	Coleoptera	Low
Onthophagus rugicollis	Insecta	Coleoptera	Low
Onthophagus sarawacus	Insecta	Coleoptera	Low
Onthophagus obscurior	Insecta	Coleoptera	Low
Onthophagus taeniatus	Insecta	Coleoptera	Low
Onthophagus vulpes	Insecta	Coleoptera	Low
Onthophagus waterstradti	Insecta	Coleoptera	Low
Copris ramosiceps	Insecta	Coleoptera	Low
Onthophagus arayai	Insecta	Coleoptera	Low
Copris doriae	Insecta	Coleoptera	Low
Copris hidakai	Insecta	Coleoptera	Low
Apus melba	Aves	Apodiformes	Low
Phylloscopus maculipennis	Aves	Passeriformes	Medium
Terpsiphone paradisi	Aves	Passeriformes	Low
Sitta formosa	Aves	Passeriformes	Low
Dicrurus macrocercus	Aves	Passeriformes	Low
Garrulus lanceolatus	Aves	Passeriformes	Low
Dicrurus aeneus	Aves	Passeriformes	Low
Passer rutilans	Aves	Passeriformes	Medium
Aethopyga siparaja	Aves	Passeriformes	Medium
Passer montanus	Aves	Passeriformes	Medium
Carduelis carduelis	Aves	Passeriformes	Low
Parus monticolus	Aves	Passeriformes	Low
Lanius tephronotus	Aves	Passeriformes	Low
Prinia hodgsonii	Aves	Passeriformes	Low
Dendrocitta formosae	Aves	Passeriformes	Low
Pycnonotus leucogenys	Aves	Passeriformes	Medium
Certhia himalayana	Aves	Passeriformes	Low
Corvus splendens	Aves	Passeriformes	Low
Passer domesticus	Aves	Passeriformes	Medium
Apus nipalensis	Aves	Apodiformes	Low
Corvus levaillantii	Aves	Passeriformes	Low
Acridotheres fuscus	Aves	Passeriformes	High
Coracina macei	Aves	Passeriformes	Low
Phylloscopus proregulus	Aves	Passeriformes	Medium
Enicurus scouleri	Aves	Passeriformes	Low
Ficedula westermanni	Aves	Passeriformes	Low
Pericrocotus ethologus	Aves	Passeriformes	Low
Copsychus saularis	Aves	Passeriformes	Low
Zosterops palpebrosus	Aves	Passeriformes	High
Saxicola caprata	Aves	Passeriformes	Low
Hemipus picatus	Aves	Passeriformes	Low
Nectarinia asiatica	Aves	Passeriformes	High
Urocissa erythrorhyncha	Aves	Passeriformes	Low
Hirundo daurica	Aves	Passeriformes	Low
Pycnonotus cafer	Aves	Passeriformes	Medium
Heterophasia capistrata	Aves	Passeriformes	Low
Pomatorhinus erythrogenys	Aves	Passeriformes	Low
Pericrocotus flammeus	Aves	Passeriformes	Low
Pericrocotus cinnamomeus	Aves	Passeriformes	Low
Niltava macgrigoriae	Aves	Passeriformes	Low
Enicurus maculatus	Aves	Passeriformes	Low
Garrulax striatus	Aves	Passeriformes	Low
Garrulax lineatus	Aves	Passeriformes	Low
Dicaeum agile	Aves	Passeriformes	Medium
Cyornis tickelliae	Aves	Passeriformes	Low
Turdus unicolor	Aves	Passeriformes	High
Phylloscopus affinis	Aves	Passeriformes	Medium
Eumyias thalassina	Aves	Passeriformes	Low
Rhipidura aureola	Aves	Passeriformes	Low
Garrulax leucolophus	Aves	Passeriformes	Low
Pycnonotus leucotis	Aves	Passeriformes	Medium
Lonchura striata	Aves	Passeriformes	Low
Rhipidura albicollis	Aves	Passeriformes	Low
Garrulax albogularis	Aves	Passeriformes	Low
Phylloscopus trochilus	Aves	Passeriformes	Medium
Rhipidura hypoxantha	Aves	Passeriformes	Low
Dicaeum melanoxanthum	Aves	Passeriformes	Medium
Carduelis spinoides	Aves	Passeriformes	Low
Artystona wakefieldi	Insecta	Coleoptera	Low
Zeadelium thoracicum	Insecta	Coleoptera	Low
Zeadelium gratiosum	Insecta	Coleoptera	Low
Mimopeus lateralis	Insecta	Coleoptera	Low
Zolodinus zelandicus	Insecta	Coleoptera	Low
Cerodolus chrysomeloides	Insecta	Coleoptera	Low
Cicindela parryi	Insecta	Coleoptera	Low
Scopodes versicolor	Insecta	Coleoptera	Low
Salpingus unguiculus	Insecta	Coleoptera	Low
Mecodema rugiceps	Insecta	Coleoptera	Low
Amarotypus edwardsii	Insecta	Coleoptera	Low
Euthenarus promptus	Insecta	Coleoptera	Low
Lecanomerus obesulus	Insecta	Coleoptera	Low
Mecyclothorax rotundicollis	Insecta	Coleoptera	Low
Mecodema fulgidum	Insecta	Coleoptera	Low
Mecodema allani	Insecta	Coleoptera	Low
Megadromus rectalis	Insecta	Coleoptera	Low
Platynus macropterus	Insecta	Coleoptera	Low
Pentagonica vittipennis	Insecta	Coleoptera	Low
Demetrida nasuta	Insecta	Coleoptera	Low
Demetrida lineella	Insecta	Coleoptera	Low
Haplanister crypticus	Insecta	Coleoptera	Low
Selenochilus syntheticus	Insecta	Coleoptera	Low
Coccinella leonina	Insecta	Coleoptera	Low
Paralissotes reticulatus	Insecta	Coleoptera	Low
Mitophyllus alboguttatus	Insecta	Coleoptera	Low
Holloceratognathus helotoides	Insecta	Coleoptera	Low
Mitophyllus parianus	Insecta	Coleoptera	Low
Dryocora howitti	Insecta	Coleoptera	Low
Protopeltis viridescens	Insecta	Coleoptera	Low
Promanus depressus	Insecta	Coleoptera	Low
Oemona hirta	Insecta	Coleoptera	Low
Tetrorea variegata	Insecta	Coleoptera	Low
Xylotoloides huttoni	Insecta	Coleoptera	Low
Stenellipsus cuneata	Insecta	Coleoptera	Low
Oemona separata	Insecta	Coleoptera	Low
Tetrorea selata	Insecta	Coleoptera	Low
Eburida picta	Insecta	Coleoptera	Low
Mordella detracta	Insecta	Coleoptera	Medium
Priasilpha obscura	Insecta	Coleoptera	Low
Rhipistena lugubris	Insecta	Coleoptera	Low
Nasciodes enysi	Insecta	Coleoptera	Medium
Zeanecrophilus thayerae	Insecta	Coleoptera	Low
Lemidia aptera	Insecta	Coleoptera	Low
Chaetosoma halli	Insecta	Coleoptera	Low
Chaetosoma scaritides	Insecta	Coleoptera	Low
Trichelodes vulgata	Insecta	Coleoptera	Low
Euderia squamosa	Insecta	Coleoptera	Low
Axylita cylindrata	Insecta	Coleoptera	Low
Nosodendron zealandicum	Insecta	Coleoptera	Low
Eucoides suturalis	Insecta	Coleoptera	Low
Rhantus suturalis	Insecta	Coleoptera	Low
Loberus nitens	Insecta	Coleoptera	Low
Eucinetus stewarti	Insecta	Coleoptera	Low
Diagrypnodes wakefieldi	Insecta	Coleoptera	Low
Doxozilora punctata	Insecta	Coleoptera	Low
Ptinus plagiatus	Insecta	Coleoptera	Low
Leanobium flavomaculatum	Insecta	Coleoptera	Low
Allopterus cabelli	Insecta	Coleoptera	Low
Hylobia nebeculosa	Insecta	Coleoptera	Low
Lyperocharis agilis	Insecta	Coleoptera	Low
Hylobia sexmaculata	Insecta	Coleoptera	Low
Prisahypnus frontalis	Insecta	Coleoptera	Medium
Sphaenelater linaeicollis	Insecta	Coleoptera	Medium
Agrypnus variabilis	Insecta	Coleoptera	Medium
Homepuraea notata	Insecta	Coleoptera	Low
Soronia hystrix	Insecta	Coleoptera	Low
Platypidia asperella	Insecta	Coleoptera	Low
Brounthina aequalis	Insecta	Coleoptera	Low
Epuraea signata	Insecta	Coleoptera	Low
Pristoderus antarcticus	Insecta	Coleoptera	Low
Pristoderus bakewellii	Insecta	Coleoptera	Low
Bitoma morosa	Insecta	Coleoptera	Low
Pristoderus asper	Insecta	Coleoptera	Low
Pristoderus scaber	Insecta	Coleoptera	Low
Bitoma distans	Insecta	Coleoptera	Low
Zealanthicus sulcatus	Insecta	Coleoptera	Low
Anthicus minor	Insecta	Coleoptera	Low
Triphyllus serratus	Insecta	Coleoptera	Low
Triphyllus hispidellus	Insecta	Coleoptera	Low
Atomaria lewisi	Insecta	Coleoptera	Low
Melanophthalma illustrus	Insecta	Coleoptera	Low
Melanophthalma pudibunda	Insecta	Coleoptera	Low
Melanophthalma alacris	Insecta	Coleoptera	Low
Melanophthalma fulgurita	Insecta	Coleoptera	Low
Aridius bifaciatus	Insecta	Coleoptera	Low
Corticaria formicaephila	Insecta	Coleoptera	Low
Scopodes laevigatus	Insecta	Coleoptera	Low
Artystona obscura	Insecta	Coleoptera	Low
Tachyporus nitidus	Insecta	Coleoptera	Low
Pselaphophus atriventris	Insecta	Coleoptera	Low
Zeoleusis virgula	Insecta	Coleoptera	Low
Nototorchus montanus	Insecta	Coleoptera	Low
Quedius longiceps	Insecta	Coleoptera	Low
Quedius antipodum	Insecta	Coleoptera	Low
Aleochara subaenea	Insecta	Coleoptera	Low
Astenus guttula	Insecta	Coleoptera	Low
Lasconotus gracilis	Insecta	Coleoptera	Low
Nothoderodontus gourlayi	Insecta	Coleoptera	Low
Homepuraea halli	Insecta	Coleoptera	Low
Archaeocrypticus topali	Insecta	Coleoptera	Low
Loberus anthracimus	Insecta	Coleoptera	Low
Malthodes pumilus	Insecta	Coleoptera	Low
Saphophagus minutus	Insecta	Coleoptera	Low
Lenax mirandus	Insecta	Coleoptera	Low
Helmoreus sharpi	Insecta	Coleoptera	Low
Melanophthalma variegata	Insecta	Coleoptera	Low
Saphobius setosus	Insecta	Coleoptera	Low
Sericospilus advena	Insecta	Coleoptera	Low
Costelytra zealandicum	Insecta	Coleoptera	Low
Odontria halli	Insecta	Coleoptera	Low
Steriphus variabilis	Insecta	Coleoptera	Low
Steriphus ascitus	Insecta	Coleoptera	Low
Listronotus bonariensis	Insecta	Coleoptera	Low
Tychanopais tuberosus	Insecta	Coleoptera	Low
Tychanopais pictulus	Insecta	Coleoptera	Low
Dermothrius brevipennis	Insecta	Coleoptera	Low
Synacalles peelensis	Insecta	Coleoptera	Low
Zeacalles incultus	Insecta	Coleoptera	Low
Zeacalles formosus	Insecta	Coleoptera	Low
Phrynixus astutus	Insecta	Coleoptera	Low
Lithocia acumunita	Insecta	Coleoptera	Low
Lithocia fimbriata	Insecta	Coleoptera	Low
Allostyphlus jugosus	Insecta	Coleoptera	Low
Hoplocneme inequalis	Insecta	Coleoptera	Low
Hypotagea lewisi	Insecta	Coleoptera	Low
Neomycta fulva	Insecta	Coleoptera	Low
Alloprocus nigra	Insecta	Coleoptera	Low
Platypus gracilis	Insecta	Coleoptera	Low
Treptoplatypus caviceps	Insecta	Coleoptera	Low
Hylastes ater	Insecta	Coleoptera	Low
Rhinorhynchus rufulus	Insecta	Coleoptera	Medium
Lophus lewisi	Insecta	Coleoptera	Low
Xenanthribus hirsutus	Insecta	Coleoptera	Low
Anagotus helmsi	Insecta	Coleoptera	Low
Eurynotia enysi	Insecta	Coleoptera	Low
Odontria aurantia	Insecta	Coleoptera	Low
Odontria striata	Insecta	Coleoptera	Low
Odontria marmorata	Insecta	Coleoptera	Low
Odontria australis	Insecta	Coleoptera	Low
Baeosomus amplus	Insecta	Coleoptera	Low
Trachytetra rugulosa	Insecta	Coleoptera	Low
Costelytra brunneum	Insecta	Coleoptera	Low
Sericospilus aenealis	Insecta	Coleoptera	Low
Ptinus speciosus	Insecta	Coleoptera	Low
Tychanopais hudsoni	Insecta	Coleoptera	Low
Wiseana cervinata	Insecta	Lepidoptera	Low
Costelytra zealandica	Insecta	Coleoptera	Low
Adoxia pygidialis	Insecta	Coleoptera	Low
Allocharis limbata	Insecta	Coleoptera	Low
Anchonemus otagoensis	Insecta	Coleoptera	Low
Antarcticotectus silvanus	Insecta	Coleoptera	Low
Anthrenocerus australis	Insecta	Coleoptera	Low
Archeocrypticus topali	Insecta	Coleoptera	Low
Aridius bifasciatus	Insecta	Coleoptera	Low
Athor arcifer	Insecta	Coleoptera	Low
Baeosomus rugosus	Insecta	Coleoptera	Low
Catoptes cuspidatus	Insecta	Coleoptera	Low
Catoptes dispar	Insecta	Coleoptera	Low
Catoptes robustus	Insecta	Coleoptera	Low
Corticaria serrata	Insecta	Coleoptera	Low
Curculionidae larvae	Insecta	Coleoptera	Low
Demetrida moesta	Insecta	Coleoptera	Low
Dermestidae larvae	Insecta	Coleoptera	Low
Eugnomus dispar	Insecta	Coleoptera	Low
Eugnomus durvillei	Insecta	Coleoptera	Low
Holcaspis placida	Insecta	Coleoptera	Low
Holcaspis punctigera	Insecta	Coleoptera	Low
Inocatops compactus	Insecta	Coleoptera	Low
Irenimus curvus	Insecta	Coleoptera	Low
Irenimus stolidus	Insecta	Coleoptera	Low
Loberus anthracinus	Insecta	Coleoptera	Low
Mecodema minax	Insecta	Coleoptera	Low
Melanopthalma gibbosa	Insecta	Coleoptera	Low
Nicaeana cinerea	Insecta	Coleoptera	Low
Oregus aereus	Insecta	Coleoptera	Low
Otiorhynchus ovatus	Insecta	Coleoptera	Low
Paederinae hyperomma	Insecta	Coleoptera	Low
Peristoreus insignis	Insecta	Coleoptera	Low
Ptinosoma spinicolle	Insecta	Coleoptera	Low
Reesa vespulae	Insecta	Coleoptera	Low
Scopodes cognatus	Insecta	Coleoptera	Low
Scopodes fossulatus	Insecta	Coleoptera	Low
Staphylinidae larvae	Insecta	Coleoptera	Low
Tachyporus nitidulus	Insecta	Coleoptera	Low
Tanysoma angustulum	Insecta	Coleoptera	Low
Trichosirocalus horridus	Insecta	Coleoptera	Low
Typhaea sterocorea	Insecta	Coleoptera	Low
Zeadelium aeratum	Insecta	Coleoptera	Low
Zeadelium chalmeri	Insecta	Coleoptera	Low
Zeadelium hudsoni	Insecta	Coleoptera	Low
Asilis subnuda	Insecta	Coleoptera	Low
Ataenius brouni	Insecta	Coleoptera	Low
Costelytra larva	Insecta	Coleoptera	Low
Gromilus impressus	Insecta	Coleoptera	Low
Gromilus variegatus	Insecta	Coleoptera	Low
Irenimus aequalis	Insecta	Coleoptera	Low
Nonnotus albicans	Insecta	Coleoptera	Low
Odontria varicolorata	Insecta	Coleoptera	Low
Sitona discoideus	Insecta	Coleoptera	Low
Sitona lepidus	Insecta	Coleoptera	Low
Steriphus delaiguei	Insecta	Coleoptera	Low
Steriphus diversipes	Insecta	Coleoptera	Low
Zeadelium zealandicum	Insecta	Coleoptera	Low
Aletia cucullina	Insecta	Lepidoptera	Medium
Aletia sistens	Insecta	Lepidoptera	Medium
Argyrophenga antipdoum	Insecta	Lepidoptera	Medium
Asaphodes abrogata	Insecta	Lepidoptera	Medium
Asaphodes aegrota	Insecta	Lepidoptera	Medium
Asaphodes clarata	Insecta	Lepidoptera	Medium
Dasyuris partheniata	Insecta	Lepidoptera	Medium
Epichorista eribola	Insecta	Lepidoptera	Low
Epichorista siriana	Insecta	Lepidoptera	Low
Eudonia sabulosella	Insecta	Lepidoptera	Medium
Eudonia submarginalis	Insecta	Lepidoptera	Medium
Graphania agorastis	Insecta	Lepidoptera	Medium
Graphania lignana	Insecta	Lepidoptera	Medium
Graphania mutans	Insecta	Lepidoptera	Medium
Graphania nullifera	Insecta	Lepidoptera	Medium
Graphania phricias	Insecta	Lepidoptera	Medium
Graphania sequens	Insecta	Lepidoptera	Medium
Hydriomena deltoidata	Insecta	Lepidoptera	Medium
Ichneutica marmorata	Insecta	Lepidoptera	Medium
Merophyas leucaniana	Insecta	Lepidoptera	Low
Metacrias huttoni	Insecta	Lepidoptera	Low
Opogona omoscopa	Insecta	Lepidoptera	Low
Orocrambus aethonellus	Insecta	Lepidoptera	Medium
Orocrambus flexuosellus	Insecta	Lepidoptera	Medium
Orocrambus ramosellus	Insecta	Lepidoptera	Medium
Orocrambus simplex	Insecta	Lepidoptera	Medium
Orocrambus tritonellus	Insecta	Lepidoptera	Medium
Paranotorius brephosata	Insecta	Lepidoptera	Medium
Persectania aversa	Insecta	Lepidoptera	Medium
Proteuxoa comma	Insecta	Lepidoptera	Medium
Tmetolophota acontistis	Insecta	Lepidoptera	Medium
Tmetolophota arotis	Insecta	Lepidoptera	Medium
Tmetolophota atristriga	Insecta	Lepidoptera	Medium
Tmetolophota lissoxyla	Insecta	Lepidoptera	Medium
Tmetolophota propria	Insecta	Lepidoptera	Medium
Tmetolophota sterepastis	Insecta	Lepidoptera	Medium
Tmetolophota unica	Insecta	Lepidoptera	Medium
Xanthorhoe occulta	Insecta	Lepidoptera	Medium
Coleoptera larvae	Insecta	Coleoptera	Low
Adalia bipunctata	Insecta	Coleoptera	Low
Bruchidius villosus	Insecta	Coleoptera	Low
Calcageria incidens	Insecta	Diptera	Low
Calliphora vicina	Insecta	Diptera	High
Chaetophthalmus bicolor	Insecta	Diptera	Low
Helophilus antipodus	Insecta	Diptera	Medium
Helophilus hochstetteri	Insecta	Diptera	Medium
Heteria appendiculata	Insecta	Diptera	Low
Heteria plebia	Insecta	Diptera	Low
Heteria punctigera	Insecta	Diptera	Low
Hylaeus asperithorax	Insecta	Hymenoptera	Medium
Hylaeus capitosus	Insecta	Hymenoptera	Medium
Hylaeus relegatus	Insecta	Hymenoptera	Medium
Lasioglossum mataroa	Insecta	Hymenoptera	High
Leioproctus fulvescens	Insecta	Hymenoptera	Medium
Leioproctus hudsoni	Insecta	Hymenoptera	Medium
Leioproctus maritimus	Insecta	Hymenoptera	Medium
Lucilia sericata	Insecta	Diptera	Medium
Lycaena boldenarum	Insecta	Lepidoptera	Medium
Lycaena salustius	Insecta	Lepidoptera	Medium
Melangyna novaezelandiae	Insecta	Diptera	High
Neoitamus melanopogon	Insecta	Diptera	Low
Oxysarcodexia varia	Insecta	Diptera	Low
Phasia campbelli	Insecta	Diptera	Low
Poecilohetaerella bilineata	Insecta	Diptera	Low
Psilota decessum	Insecta	Diptera	Medium
Pyronota festiva	Insecta	Coleoptera	Low
Turdus merula	Aves	Passeriformes	High
Prunella modularis	Aves	Passeriformes	Low
Fringilla coelebs	Aves	Passeriformes	Low
Rhipidura fuliginosa	Aves	Passeriformes	Low
Zosterops lateralis	Aves	Passeriformes	High
Sturnus vulgaris	Aves	Passeriformes	Low
Carduelis flammea	Aves	Passeriformes	Low
Turdus philomelos	Aves	Passeriformes	High
Gerygone igata	Aves	Passeriformes	Low
Carduelis chloris	Aves	Passeriformes	Low
Prosthemadera novaeseelandiae	Aves	Passeriformes	Medium
Anthornis melanura	Aves	Passeriformes	High
Hirundo neoxena	Aves	Passeriformes	Low
Emberiza citrinella	Aves	Passeriformes	Low
Dilophus nigrostigma	Insecta	Diptera	Low
Calliphora quadrimaculata	Insecta	Diptera	High
Calliphora stygia	Insecta	Diptera	High
Delia platura	Insecta	Diptera	Low
Helophilus trilineatus	Insecta	Diptera	Medium
Hydrotaea rostrata	Insecta	Diptera	High
Ichneumon promissorius	Insecta	Hymenoptera	Medium
Melanostoma fasciatum	Insecta	Diptera	Low
Netelia producta	Insecta	Hymenoptera	Medium
Odontomyia atrovirens	Insecta	Diptera	Low
Pales marginata	Insecta	Diptera	Low
Pales usitata	Insecta	Diptera	Low
Pollenia pseudorudis	Insecta	Diptera	Medium
Protohystricia alcis	Insecta	Diptera	Low
Thyreocephalus orthodoxus	Insecta	Coleoptera	Low
Anthene larydas	Insecta	Lepidoptera	Medium
Libythea labdaca	Insecta	Lepidoptera	Medium
Gnophodes parmeno	Insecta	Lepidoptera	Medium
Gnophodes chelys	Insecta	Lepidoptera	Medium
Melanitis leda	Insecta	Lepidoptera	Medium
Melanitis libya	Insecta	Lepidoptera	Medium
Elymniopsis bammakoo	Insecta	Lepidoptera	Medium
Bicyclus xeneas	Insecta	Lepidoptera	Medium
Bicyclus evadne	Insecta	Lepidoptera	Medium
Bicyclus ephorus	Insecta	Lepidoptera	Medium
Bicyclus zinebi	Insecta	Lepidoptera	Medium
Bicyclus uniformis	Insecta	Lepidoptera	Medium
Bicyclus procora	Insecta	Lepidoptera	Medium
Bicyclus nobilis	Insecta	Lepidoptera	Medium
Bicyclus taenias	Insecta	Lepidoptera	Medium
Bicyclus vulgaris	Insecta	Lepidoptera	Medium
Bicyclus dorothea	Insecta	Lepidoptera	Medium
Bicyclus sandace	Insecta	Lepidoptera	Medium
Bicyclus sambulos	Insecta	Lepidoptera	Medium
Bicyclus sangmelinae	Insecta	Lepidoptera	Medium
Bicyclus auricruda	Insecta	Lepidoptera	Medium
Bicyclus sylvicolus	Insecta	Lepidoptera	Medium
Bicyclus abnormis	Insecta	Lepidoptera	Medium
Bicyclus safitza	Insecta	Lepidoptera	Medium
Bicyclus funebris	Insecta	Lepidoptera	Medium
Bicyclus istaris	Insecta	Lepidoptera	Medium
Bicyclus madetes	Insecta	Lepidoptera	Medium
Bicyclus martius	Insecta	Lepidoptera	Medium
Hallelesis halyma	Insecta	Lepidoptera	Medium
Henotesia peitho	Insecta	Lepidoptera	Medium
Charaxes varanes	Insecta	Lepidoptera	Medium
Charaxes fulvescens	Insecta	Lepidoptera	Medium
Charaxes candiope	Insecta	Lepidoptera	Medium
Charaxes protoclea	Insecta	Lepidoptera	Medium
Charaxes boueti	Insecta	Lepidoptera	Medium
Charaxes cynthia	Insecta	Lepidoptera	Medium
Charaxes lucretius	Insecta	Lepidoptera	Medium
Charaxes castor	Insecta	Lepidoptera	Medium
Charaxes brutus	Insecta	Lepidoptera	Medium
Charaxes pollux	Insecta	Lepidoptera	Medium
Charaxes tiridates	Insecta	Lepidoptera	Medium
Charaxes bipunctatus	Insecta	Lepidoptera	Medium
Charaxes numenes	Insecta	Lepidoptera	Medium
Charaxes zingha	Insecta	Lepidoptera	Medium
Charaxes eupale	Insecta	Lepidoptera	Medium
Charaxes anticlea	Insecta	Lepidoptera	Medium
Charaxes etheocles	Insecta	Lepidoptera	Medium
Charaxes pleione	Insecta	Lepidoptera	Medium
Charaxes paphianus	Insecta	Lepidoptera	Medium
Charaxes zelica	Insecta	Lepidoptera	Medium
Euxanthe eurinome	Insecta	Lepidoptera	Medium
Palla violinitens	Insecta	Lepidoptera	Medium
Palla decius	Insecta	Lepidoptera	Medium
Palla ussheri	Insecta	Lepidoptera	Medium
Palla publius	Insecta	Lepidoptera	Medium
Kallima rumia	Insecta	Lepidoptera	Medium
Antanartia delius	Insecta	Lepidoptera	Medium
Hypolimnas salmacis	Insecta	Lepidoptera	Medium
Protogoniomorpha parhassus	Insecta	Lepidoptera	Medium
Junonia stygia	Insecta	Lepidoptera	Medium
Byblia anvatara	Insecta	Lepidoptera	Medium
Ariadne enotrea	Insecta	Lepidoptera	Medium
Cymothoe fumana	Insecta	Lepidoptera	Medium
Cymothoe egesta	Insecta	Lepidoptera	Medium
Cymothoe aubergeri	Insecta	Lepidoptera	Medium
Cymothoe caenis	Insecta	Lepidoptera	Medium
Cymothoe althea	Insecta	Lepidoptera	Medium
Cymothoe jodutta	Insecta	Lepidoptera	Medium
Cymothoe mabillei	Insecta	Lepidoptera	Medium
Catuna oberthueri	Insecta	Lepidoptera	Medium
Catuna angustatum	Insecta	Lepidoptera	Medium
Euryphura chalcis	Insecta	Lepidoptera	Medium
Hamanumida daedalus	Insecta	Lepidoptera	Medium
Aterica galene	Insecta	Lepidoptera	Medium
Euriphene barombina	Insecta	Lepidoptera	Medium
Euriphene simplex	Insecta	Lepidoptera	Medium
Euriphene aridatha	Insecta	Lepidoptera	Medium
Euriphene gambiae	Insecta	Lepidoptera	Medium
Euriphene ampedusa	Insecta	Lepidoptera	Medium
Euriphene atossa	Insecta	Lepidoptera	Medium
Euriphene doriclea	Insecta	Lepidoptera	Medium
Bebearia tentyris	Insecta	Lepidoptera	Medium
Bebearia absolon	Insecta	Lepidoptera	Medium
Bebearia zonara	Insecta	Lepidoptera	Medium
Bebearia mandinga	Insecta	Lepidoptera	Medium
Bebearia abesa	Insecta	Lepidoptera	Medium
Bebearia mardania	Insecta	Lepidoptera	Medium
Bebearia cocalia	Insecta	Lepidoptera	Medium
Bebearia sophus	Insecta	Lepidoptera	Medium
Bebearia phantasina	Insecta	Lepidoptera	Medium
Bebearia cutteri	Insecta	Lepidoptera	Medium
Euphaedra medon	Insecta	Lepidoptera	Medium
Euphaedra gausape	Insecta	Lepidoptera	Medium
Euphaedra xypete	Insecta	Lepidoptera	Medium
Euphaedra hebes	Insecta	Lepidoptera	Medium
Euphaedra diffusa	Insecta	Lepidoptera	Medium
Euphaedra crockeri	Insecta	Lepidoptera	Medium
Euphaedra cyparissa	Insecta	Lepidoptera	Medium
Euphaedra themis	Insecta	Lepidoptera	Medium
Euphaedra minuta	Insecta	Lepidoptera	Medium
Euphaedra janetta	Insecta	Lepidoptera	Medium
Euphaedra ceres	Insecta	Lepidoptera	Medium
Euphaedra phaethusa	Insecta	Lepidoptera	Medium
Euphaedra inanum	Insecta	Lepidoptera	Medium
Euphaedra francina	Insecta	Lepidoptera	Medium
Euphaedra zampa	Insecta	Lepidoptera	Medium
Euphaedra perseis	Insecta	Lepidoptera	Medium
Euphaedra harpalyce	Insecta	Lepidoptera	Medium
Euphaedra eupalus	Insecta	Lepidoptera	Medium
Lachnoptera iole	Insecta	Lepidoptera	Medium
Celaenorrhinus galenus	Insecta	Lepidoptera	Medium
Carabus dehaanii	Insecta	Coleoptera	Low
Carabus chugokuensis	Insecta	Coleoptera	Low
Carabus yaconinus	Insecta	Coleoptera	Low
Leptocarabus kyushuensis	Insecta	Coleoptera	Low
Damaster blaptoides	Insecta	Coleoptera	Low
Lesticus magnus	Insecta	Coleoptera	Low
Pterostichus polygenus	Insecta	Coleoptera	Low
Trigonognatha cuprescens	Insecta	Coleoptera	Low
Trigonotoma lewisii	Insecta	Coleoptera	Low
Synuchus arcuaticollis	Insecta	Coleoptera	Low
Synuchus congruus	Insecta	Coleoptera	Low
Synuchus cycloderus	Insecta	Coleoptera	Low
Synuchus dulcigradus	Insecta	Coleoptera	Low
Synuchus nitidus	Insecta	Coleoptera	Low
Anisodactylus tricupsidatus	Insecta	Coleoptera	Low
Harpalus griseus	Insecta	Coleoptera	Low
Harpalus tridens	Insecta	Coleoptera	Low
Oxycentrus argutoroides	Insecta	Coleoptera	Low
Diplocheila zeelandica	Insecta	Coleoptera	Low
Panagaeus japonicus	Insecta	Coleoptera	Low
Chlaenius abstersus	Insecta	Coleoptera	Low
Chlaenius micans	Insecta	Coleoptera	Low
Chlaenius naeviger	Insecta	Coleoptera	Low
Epomis nigricans	Insecta	Coleoptera	Low
Haplochlaenius costiger	Insecta	Coleoptera	Low
Aephnidius adelioides	Insecta	Coleoptera	Low
Galerita orientalis	Insecta	Coleoptera	Low
Planetes puncticeps	Insecta	Coleoptera	Low
Brachinus scotomedes	Insecta	Coleoptera	Low
Brachinus stenoderus	Insecta	Coleoptera	Low
Papilio protenor	Insecta	Lepidoptera	High
Papilio xuthus	Insecta	Lepidoptera	High
Papilio helenus	Insecta	Lepidoptera	High
Papilio dehaanii	Insecta	Lepidoptera	High
Graphium sarpedon	Insecta	Lepidoptera	Medium
Colias erate	Insecta	Lepidoptera	Medium
Eurema hecabe	Insecta	Lepidoptera	Low
Taraka hamada	Insecta	Lepidoptera	Medium
Pseudozizeeria maha	Insecta	Lepidoptera	Medium
Arhopala japonica	Insecta	Lepidoptera	Medium
Curetis acuta	Insecta	Lepidoptera	Medium
Argyreus hyperbius	Insecta	Lepidoptera	Medium
Lethe diana	Insecta	Lepidoptera	Medium
Ypthima argus	Insecta	Lepidoptera	Medium
Neptis sappho	Insecta	Lepidoptera	Medium
Kaniska canace	Insecta	Lepidoptera	Medium
Libythea lepita	Insecta	Lepidoptera	Medium
Isoteinon lamprospilus	Insecta	Lepidoptera	Medium
Calathus fusicpes	Insecta	Coleoptera	Low
Platynus assimilis	Insecta	Coleoptera	Low
Amara plebja	Insecta	Coleoptera	Low
Platynus obscurus	Insecta	Coleoptera	Low
Leistus ferruginosus	Insecta	Coleoptera	Low
Abax ater	Insecta	Coleoptera	Low
Agonum duftschmidti	Insecta	Coleoptera	Low
Harpalus rufipes	Insecta	Coleoptera	Low
Lesitus rufomarginatus	Insecta	Coleoptera	Low
Lesitus terminatus	Insecta	Coleoptera	Low
Agonum assimile	Insecta	Coleoptera	Low
[truncated: 7,777 more rows]
